# Supplementary material for: The iron-dependent repressor YtgR is a tryptophan-dependent attenuator of the trpRBA operon in Chlamydia trachomatis
Source: Nat Commun. 2020 Dec 22;11:6430. doi: 10.1038/s41467-020-20181-5 (PMC7755916; doi:10.1038/s41467-020-20181-5)
Supplement: Supplementary file 4 — Supplementary Data 1 [file 41467_2020_20181_MOESM4_ESM.xlsx]

## Sheet: Sheet1
Supplementary Data 1. Putative TrpL sequences identified from Merino, et al. (2008).
Species	Putative TrpL Amino Acid Sequence	Putative RBS	Length (aa)
Escherichia coli strain K12	MKAIFVLKGWWRTS	AAAGGGTA	14
Yersinia pestis strain FDAARGOS_601	MKTSLISLLRWWHISLSRAM	AAAGAGAG	20
Vibrio cholerae strain 10432-62	MLQEFNPNHKPNFSPADAELAWWRTWTSSWWAHVYF	TGTTAGGG	36
Pseudoalteromonas haloplanktis TAC125	MNNNLTLTHRWWRLI	ATTAGAGG	15
Shewanella amazonensis SB2B	MNPIIASFINWWWHFPNTRVV	AAGATAAA	21
Pseudomonas aeruginosa PAO1	Excluded due to lack of obvious trpL upstream of either trpE or trpG	N/A	N/A
Bordetella parapertussis Bpp01	MNARPSNQMRNASWRWWRLSSGWR	AGACACTG	24
Acidovorax citrulli AAC00-1	MTCSASFNVAKWWRFS	CAACTGGC	16
Brucella melitensis bv. 1 str. 16M	MLNANSTSMNISRIIVINGWWWAR	TTGCAAGG	24
Ochrobactrum anthropic ATCC 49188	MNISRNIVINGWWWAR	TAACAGTA	16
Rhizobium etli CFN 42	MIKSLNIAVWWWAR	AGGCTAAC	14
Agrobacterium tumefaciens strain Ach5	MNIVSMNIANWWWSSFTRP	AGGCTAAC	19
Corynebacterium glutamicum stain ATCC 13032	Excluded due to lack of obvious trpL upstream of either trpE	N/A	N/A
Streptomyces coelicolor A3(2)	MFAHSTRNWWWTAHPAAH	AGGGTCGG	18
Chlamydia trachomatis L2 434/Bu	MHALLMNKYSVLAVLVRKYSCSMPCKSAFQADCFQDIQKFILLQRAWLSFESWRLSTWR	GATTGAAA	59
Deinococcus radiodurans R1 – trpGD*	MSARTLRLIWWPRLT	No good candidate	15
