# Supplementary material for: The iron-dependent repressor YtgR is a tryptophan-dependent attenuator of the trpRBA operon in Chlamydia trachomatis
Source: Nat Commun. 2020 Dec 22;11:6430. doi: 10.1038/s41467-020-20181-5 (PMC7755916; doi:10.1038/s41467-020-20181-5)
Supplement: Supplementary file 5 — Supplementary Data 2 [file 41467_2020_20181_MOESM5_ESM.xlsx]

## Sheet: Sheet1
Supplementary Table 1. Oligonucleotide primers used in this study
Primer ID	Nucleotide Sequence (5' to 3')	Application	Figure	Reference
qtrpR_Fwd	CGAACGTAAAGATGTCGCTTC	RT-qPCR	Fig. 1D-E, Fig. 5D	Pokorzynski et al., 2019
qtrpR_Rev	AAGGGCATTAGATCCTCTGGTAA	RT-qPCR	Fig. 1D-E, Fig. 5D	Pokorzynski et al., 2019
qtrpB_Fwd	GAGGTGGCTCCAACGCTATTG	RT-qPCR	Fig. 1D-E, Fig. 5D	Brinkworth et al., 2018
qtrpB_Rev	TCCAGCGGAAATGGAGTGAG	RT-qPCR	Fig. 1D-E, Fig. 5D	Brinkworth et al., 2018
qtrpA_Fwd	AGCTCTGATTCAAGGAGGTGTTG	RT-qPCR	Fig. 1D-E, Fig. 5D	Brinkworth et al., 2018
qtrpA_Rev	AGTCCCTTTGTAGAAGCGGATTG	RT-qPCR	Fig. 1D-E, Fig. 5D	Brinkworth et al., 2018
qdnaB_Fwd	TGTGCTGGGGTGTATGTTGACCA	RT-qPCR	Fig. S1	Pokorzynski et al., 2019
qdnaB_Rev	ATGGGGCGGTCAGACTTGA	RT-qPCR	Fig. S1	Pokorzynski et al., 2019
qeuo_Fwd	GCTGTTCCTGTTACTTCGCAAA	RT-qPCR; qPCR	Fig. 1B-C, Fig. S2B-C	Thompson & Carabeo, 2011
qeuo_Rev	AACATAGATAGCCTGACGAGTCACA	RT-qPCR; qPCR	Fig. 1B-C, Fig. S2B-C	Thompson & Carabeo, 2011
qomcB_Fwd	CCAAAGCGAAAGACAACACTTCT	RT-qPCR	Fig. 1C, Fig. S2C	Thompson & Carabeo, 2011
qomcB_Rev	AACCGGAGCAACCTCTTTACG	RT-qPCR	Fig. 1C, Fig. S2C	Thompson & Carabeo, 2011
qytgA_Fwd	CTCTTGTGTTTAGCAGGCTGTTTC	RT-qPCR	Fig. S1	Thompson & Carabeo, 2011
qytgA_Rev	TGCGATTCATAGACAAGACATAGATG	RT-qPCR	Fig. S1	Thompson & Carabeo, 2011
qahpC_Fwd	CCAGTTAGCTGGACAAACCATTCCG	RT-qPCR	Fig. S1	Thompson & Carabeo, 2011
qahpC_Rev	CGTTCCATTGACGAGGAATTGCGT	RT-qPCR	Fig. S1	Thompson & Carabeo, 2011
qdevB_Fwd	ACGAAGATGTAGAAGCTGGAAGTA	RT-qPCR	Fig. S1	Thompson & Carabeo, 2011
qdevB_Rev	TGCGGTATCCATACGAAAGATTTG	RT-qPCR	Fig. S1	Thompson & Carabeo, 2011
qNrdA_Fwd	GAGAAGAGGACGGGAGTACAGA	RT-qPCR	Fig. S1	Brinkworth et al., 2018
qNrdA_Rev	CTACTTCAGACTCTTTGATGCCG	RT-qPCR	Fig. S1	Brinkworth et al., 2018
qNrdB_Fwd	TCAGCACCGCAGAGAGCTTG	RT-qPCR	Fig. S1	Brinkworth et al., 2018
qNrdB_Rev	ATCGCAGCACGCTCGTTATAG	RT-qPCR	Fig. S1	Brinkworth et al., 2018
qYtgCR-5'_Fwd	TTTGGCAGTTTCGCTGATTTG	RT-qPCR	Fig.4B-C, Fig. S6, Fig. S7	This Study
qYtgCR-5'_Rev	GCATGAGAAAGGCTCTCACTTA	RT-qPCR	Fig.4B-C, Fig. S6, Fig. S7	This Study
qYtgCR-3'_Fwd	CCAGACAGCTTTCGGATAGATT	RT-qPCR	Fig.4B-C, Fig. S6, Fig. S7	This Study
qYtgCR-3'_Rev	TAGGCTTCCCTTCCACTACA	RT-qPCR	Fig.4B-C, Fig. S6, Fig. S7	This Study
qCTL0174-5'_Fwd	GATAGGTCGCGATTCAAGGAG	RT-qPCR	Fig. 4B-C, Fig. S7	This Study
qCTL0174-5'_Rev	GCGATTCCGCTATTCTGTCTAT	RT-qPCR	Fig. 4B-C, Fig. S7	This Study
qCTL0174-3'_Fwd	GAATCGCTGAAACCCTAAGTAGA	RT-qPCR	Fig. 4B-C, Fig. S7	This Study
qCTL0174-3'_Rev	CGCCTTCCTTCGTGGATTAT	RT-qPCR	Fig. 4B-C, Fig. S7	This Study
qGroEL_1-5'_Fwd	GAGACGGAACTACAACAGCTAC	RT-qPCR	Fig. 4B-C, Fig. S7	This Study
qGroEL_1-5'_Rev	CGTTTGAGGTCCATTGGATTTG	RT-qPCR	Fig. 4B-C, Fig. S7	This Study
qGroEL_1-3'_Fwd	CGAAGAGTTGGGCATGAAATTAG	RT-qPCR	Fig. 4B-C, Fig. S7	This Study
qGroEL_1-3'_Rev	ACGATGGTCGTGTCTTCTTTAG	RT-qPCR	Fig. 4B-C, Fig. S7	This Study
qOmpA-5'_Fwd	GGTATTAGTGTTTGCCGCTTTG	RT-qPCR	Fig.4B-C, Fig. S6, Fig. S7	This Study
qOmpA-5'_Rev	GCCGAAACCTTCCCATAGAA	RT-qPCR	Fig.4B-C, Fig. S6, Fig. S7	This Study
qOmpA-3'_Fwd	ACGCTCAATCCAAGCCTAAA	RT-qPCR	Fig.4B-C, Fig. S6, Fig. S7	This Study
qOmpA-3'_Rev	AGGGAATTCTTGCCCTACATATC	RT-qPCR	Fig.4B-C, Fig. S6, Fig. S7	This Study
qYtgA-5'_Fwd	CCCGCTGATGAGAGCATCTA	RT-qPCR	Fig. 4C, Fig. S6	This Study
qYtgA-5'_Rev	TCGCTCCATCAATCAGAACAA	RT-qPCR	Fig. 4C, Fig. S6	This Study
qYtgD-3'_Fwd	GAAGAAGCAAGCACAGCTTTAG	RT-qPCR	Fig. 4C, Fig. S6	This Study
qYtgD-3'_Rev	CATCCGCATTACCAATGACAAG	RT-qPCR	Fig. 4C, Fig. S6	This Study
PtrpR_Fwd	GATCCTTATTCCTGGAGGGGA	ChIP-qPCR	Fig. S8	This Study
PtrpR_Rev	TCTTGATTTTTCATATCGCACCTTT	ChIP-qPCR	Fig. S8	This Study
PtrpBA_Fwd	GCAGGATTATTCTGTCGCCA	ChIP-qPCR	Fig. S8	This Study
PtrpBA_Rev	GGAAGGAACGCTCCCC	ChIP-qPCR	Fig. S8	This Study
PytgA_Fwd	TTGCTTAGAAAACACGTATTAGTATGC	ChIP-qPCR	Fig. S8	This Study
PytgA_Rev	CTCAACCGAAAGGAAAATCTAGC	ChIP-qPCR	Fig. S8	This Study
Peuo_Fwd	CCGTCTCTTAGAGCTATGCTTATT	ChIP-qPCR	Fig. S8	This Study
Peuo_Rev	AAGCGCTCGCTAAACTAGG	ChIP-qPCR	Fig. S8	This Study
pET151-YtgCR-3xFLAG_Fwd	CACCATGCTGAGTTGTATATTTCAGGACACTATCTTTCT	Cloning	Fig. 3	This Study
pET151-YtgCR-3xFLAG_Rev	CTATTTATCGTCATCATCCTTATAGTCCTTGTCGTCATCGTCCTT	Cloning	Fig. 3	This Study
pBOMBL-YtgCR-FLAG_Fwd	AAAGATCTTCACACAGGACATCTGCATGCTGAGTTGTATATTTCAGGACAC	Cloning	Fig. 2C-D, Fig. S4	This Study
pBOMBL-YtgCR-FLAG_Rev	ACATATTTGAATGGTCGACCGGTACTTACTTATCGTCGTCATCCTTGTAGTCGCAACCATCCGACTTCCTTG	Cloning	Fig. 2C-D, Fig. S4	This Study
RACE_trpB_GSP	GATTACGCCAAGCTTAGCTCGTAACGCCTCTTCATCGGTGGCT	5'-RACE	Fig. 5A	Pokorzynski et al., 2019
RACE_trpB_nGSP	GATTACGCCAAGCTTCGTGGAATACTCCAGGTCGCCCTGTTGC	5'-RACE	Fig. 5A	Pokorzynski et al., 2019
M13_Fwd	TGTAAAACGACGGCCAGT	5'-RACE	Fig. 5B-C	Addgene
M13_Rev	CAGGAAACAGCTATGAC	5'-RACE	Fig. 5B-C	Addgene
