# Supplementary material for: The iron-dependent repressor YtgR is a tryptophan-dependent attenuator of the trpRBA operon in Chlamydia trachomatis
Source: Nat Commun. 2020 Dec 22;11:6430. doi: 10.1038/s41467-020-20181-5 (PMC7755916; doi:10.1038/s41467-020-20181-5)
Supplement: Supplementary file 6 — Supplementary Data 3 [file 41467_2020_20181_MOESM6_ESM.zip]

Archive with 2 entries (2 files):
- Supplementary Data 3.txt
- __MACOSX/._Supplementary Data 3.txt
