# Supplementary material for: The iron-dependent repressor YtgR is a tryptophan-dependent attenuator of the trpRBA operon in Chlamydia trachomatis
Source: Nat Commun. 2020 Dec 22;11:6430. doi: 10.1038/s41467-020-20181-5 (PMC7755916; doi:10.1038/s41467-020-20181-5)
Supplement: Supplementary file 6 — Supplementary Data 3 [file 41467_2020_20181_MOESM6_ESM.zip › Supplementary Data 3.txt]

#pRACE Sequencing Results

#03192020
>24bpd_1.0_1
NNNNNNNNNNNNCTGNTNNNNNNNNGTATCNCGCAGAGTACATGGGCTATGATTTTAACACTATAATTTTATNNNAGAANAGATGTTCAAACATAAACATCCTTTTGGGGGNGCCTNNCNAAACCCAGAACTATTCNCCCCTAAATATAACCCCATAANGGCCTCNTGGAGACTGCCAGGACATCACCCAGCTTTTTCCNCGCANTAGATTGTATTTTGAANAACTGTGCNGGGNNACAAACNCNGCAGANNGNGNTAANAATTTTNCTCCNGCGATTGATGGCCCGAGAGNATTNCTTANACCCGNANATNNTTNCNTACNNGACNNNAANCNGAATNCGNTCNTGGNTACNNGTNTNGNCGCTTGNTACNTAGTTGANANCNCNGCTNTNACTTAANTCTTCNGTNANNGTNNCGACTTACNNCCNCANANNCCCCNNNCTNTTNTNGGATTAGATTGTATAATAANCATGGNNNCNAAAGACGATGTTNNACNAAAACCAANTGTAGNCN

>24bpd_1.0_2
NNNNNNNNNNNNNNNNNNNNNNNNNNNNNNNNNNNNCAACGCAGTAAGTTACATGGGCTATGATTTTAACACTATAATTTTATGGAGAAAAGATGTTCAAACATAAACATCCTTTTGGGGGAGCGTTCCTTCCCGAAGAACTATTAGCCCCTATACAGAATCTAAAAGCGGAATGGGAGATTCTCAAAACTCAGCAAAGTTTTTTATCTGAACTAGATTGTATTTTGAAAAACTATGCGGGGAGACAAACTCCTCTGACTGAAGTTAAGAATTTTGCTCGAGCTATTGATGGCCCTAGAGTATTTCTTAAACGCGAAGATCTTTTGCATACAGGAGCACATAAACTGAATAATGCTCTTGGTCAGTGTTTGCTTGCTAAATATCTTGGGAAAACACGTGTTGTAGCTGAAACAGGTGCGGGACAACATGGAGTAGCAACAGCAACAGCGTGTGCTTATCTAGGATTAGATTGTGTAGTATACATGGGAGCACAAGATGTGGAACGACAGAAACCNNATGTAGAGAAAATGCGCTTTTTAGGTGCGGAGGTCNNTTCTGTGTCAAAAAGAGCTTGTGGNNTCACAGANNNACTTTTTCNNGCTCTCTCNNNTNNGGGGGCAACACACTCTTTTTTTCACNNNTTCGTGGGANNNGCNCNTNGAGNCCTTTATTATATCCCNATANCNCCNNTTTTTTTCNCNNNTNNTAACACCNAAGAGNAAAAANNAANNCNNNNGNNGNNGTTGGGAGAAANNCNNNATNNNNNTCGTNGCGGNNNTCTGAGGGGGGNNNNCCCCCCCNTAGANNTTTTNNTCCGATNNTTCCCNNNNCCCAAAANTNNTTTTTTTTTNNNGGNNGGGGGGGGGGGGGGGGGGGTTTNNNTTGGAGAGAANANNGNNNNNANNNAAAAANNNAAAAANNAAAGAAAAAAAACCCCCCCCTTCCCCCCCNTANTTNTTTTTTAAAAAAANNGGNAAAANNNGAAAANNCCNCCCCTNGNCCCCCCTTAATGGACTTAGAATGGG

>24bpd_1.0_3
NNNNNNNNNNNNNNNNNNNGNNNNNNNNNNGNTATCAACGCAGAGTACATGGGCTATGATTTTAACACTATAATTTTATGGAGAAAAGATGTTCAAACATAAACATCCTTTTGGGGGAGCGTTCCTTCCCGAAGAACTATTAGCCCCTATACAGAATCTAAAAGCGGAATGGGAGATTCTCAAAACTCAGCAAAGTTTTTTTTCTGANCTAGATTGTGTTTTTTAAAAATNTANGNGGGGANACAAACNNCTNNCAGAGAAGTTAAAAATTTNGCTCCACNNNTGTNGNNNTAGANNTTTCTNAAACGNNNNNNNNTTTCNNTANNGANCANTTAANNTGANTAAGNTNNNGNNCNGNGTNNGCTTGCTAATTATCNNGNNANNNNCGGTGTTGNANCTGANANNNGGGCGGNAATANNNTNACTANCCACNNCACCCCGGNGCCTNTCNANGGATAANATGGNGTANNNNCATGGNNCAAAANGGNGNNGACGGACANAAACCAAGGTNGAGAAATNCCCTTTNCAGGTGCTGATTTCCTTTNATAAAAAAGGATCTNNNGCACNCAAAGAGCAGTAATNAGTNTNCGNGNNTNNAAAAAACACACTCTTTTNTACATTTTTGTTGGGGATCGGGCTTTAGAACCANNACNTNTTCCCCNAACCCTNGANTTTTTTCNNNNCNGTCANANNCNCNANNGAN

>24bpd_1.0_4
NNNNNNNNNNNNNNNNTGNNTNNNNNNNNTATCAACGCAGAGTACATGGGCTATGATTTTAACACTATAATTTTNNGGAGAAAAGATGTTCAAACATAAACATCCTTTTGGGGGAGCNTTCNAATGCANAAAGAANAGTTTTCCCAAGACCTTTTTTCGCTGTTAAAGTCNGATANNCACCGCACNCATCACNCTTTTTTCTCTGATCTAGATTGTATTTTGAAAAACTATGCGGGGAGACAAACTCCTCTGACTGAAGTNAANAATTTTGCTCNNNCTATTGATGGCCCGAGAGTATTTCTTAAACGCNAAGATCTTTTGCATACAGGAACACATAAACTGAANNGTGNTNTNGGTCAGTGTTTCCNTGCTAANTANCNTNGACAAANCNGGAANTGAACCGAAANCTTNGCGGGATAATAGNAAGGNCGNCACCNCAGCGTGTGNNAATCTTGGGTTAGATTGTGAACTATAATGGAAGAACNAGATGGGGTACGACNGTCATCTTATGCAGAGACNANGNNCTTTNTAGGNGCNGAATTCNNNNNAGTANNAN

>24bpd_1.0_5
NNNNNNNNNNNNCTGNNNNNNNNNNNTATCAACGCAGAGTACATGGGCTATGATTTTAACACTATAATTTTANGNAGAAAAGATGTTCAAACNTAAACATCCTTTTGGGGGGNGNNTNNCNNCCCGAANAANTATTANNNNNTATACAGAATCNAANNNNNGAATGGGAGATTCTCAAAACTCAGCAAAGTTTTTTATCTGAACTAGATTGTATTTTGAAAAACTATGCGGGGAGACAAACTCCNCTGACTGAAGTTAAGAATTTTGCTCGAGCTATTGATGGCCCTACAGTATTTCTTAAACGCGAAGATCTTTTGCATACNGGANCACNNAAACTGAATAATGCTCTTGGTCAGTGTTTGCTTTNTANATANCNTNNGAAATNNAGNNNCNAAATCTGGAGCTNGTGCNGGNNTNGGNTTNNGTCCGANNNCNNCACCGGGTGCTTNNNTAAGATTANAATGNGGATTATAAANNNNANAGAAANATNTGGATNNNCAGNNANCTAATGTACANACAANNTNTNTTTAAGTGCTGAATTTGTTAGTGTAN

>24bpd_1.0_6
NNNNNNGNNNNNNNNNNNNNNNNNNNNNNGTATCAACGCAGAGTACATGGGCTATGATTTTAACACTATAATTTTATGGAGAAAAGATGTTCAAACATAAACATCCTTTTGGGGGAGCGTTCCTTCCCGAAGAACTATTAGCCCCTATACAGAATCTAAAAGCGGAATGGGAGATTCTCAAAACTCAGCAAAGTTTTTTATCTGAACTAGATTGTATTTTGAAAAACTATGCGGGGAGACAAACTCCTCTGACTGAAGTTAAGAATTTTGCTCGAGCTATTGATGGCCCTAGAGTATTTCTTAAACGCGAAGATCTTTTGCATACAGGAGCACATAAACTGAATAATGCTCTTGGTCAGTGTTTGCTTGCTAAATATCTTGGGAAAACACGTGTTGTAGCTGAAACACGTGCGGGACAACATGGAGTAGCAACAGCAACAGCGTGTGCTTATCTAGGATTAGATTGTGTAGTATACATGGGGGCACAAGATGTGGAGCAACCCCCACCCCATGTGTAGAAAAANAGCTTTTTNTGTGNNNNNAANNCTTCTCTGTANCAAAGAGNNNTTGGGGACTCAAAAATACATTTTAANNNNNCTCNNCCAAGAGTGNGGCANNNNNNNCCCTCCTNTNNNACACNNNNGNNNNANANNNGCNNTAGGACNTTTANCTNATCCCGATATCNNCCGAGATTTTCNCCNNTAGTAAANNCTAAAAAAAAAAAANNAANNACACGNNGGTANNTGGGNGAAAAACCTGATATTNNTGTGGACTGTATNNTAGGGGGGNNNNCCCCCCATGANNTTTCNCGAGATATCTCCCCCCNANNNGAGNTTTTTTTTNNTGGNGGGGGGGGGNNAGTNGTGNTTTTTTCTAAAGAAGCNNGCCTTNCNNAAAAAAAAAAAAAAAAAAAAAANACCCCCCCCCCNTCCCCCCNNNNNNNTTTTTTTTNNNAAAAAAANNNAANNAANGGGAAAANNCCCTCCCNTNNNNNNCCCNNNNNAATGNANNATAAAAANANGNNNAANNNNCGGNNAAAAGNNTTTTNNTTTTTTTCCCCCCCNANNACNNNAAAAAAAAAAANAANNNNNGNNNNGGGGGNNNGGGGGGGNNNNCNNNNCCNNNNCNNNNTTNNAAAANNNNNNTAANNNCCCCNNNNNNGGNNNANGGNNANNNNNNNNANNNCNNNNTTTNNNNGAGAANNNAAA

>24bpd_1.0_7
NNNNNNNNNNNNNNCTGNNNNNNNNNNTATCAACGCAGAGTACATGGGCTATGATTTTAACACTATAATTTTANGGAGAAAAGATGTTCAAACATAAACATCCTTTTGGGGGAGCGTTCCTTCCCGAAAAACTATTATCCCCTATACATAATCTNAAAACGGAATGGGANANACTCCNNNNAANATAAGGTTTTTTTCCNCAGNTANATTGNANTTNGNAANANAGNGGNGGNANNTGTCNCCTCAGANAAANGNANNGAANNTCACNCAAGCNATTTTGNCGCTAGATTATTTCTCTCNGNCNANATNATTGCTAAAANANTTAACAAAACTGANTANATTTCNTNNGAGGNCCCNNNTTATTTTCTCCTNNNAANNGNAAATGCNNTCNAACTTCACTTCGANGAATAAAAGGNNTTTCANCAGAACCNCNTGGGCTTCGCTTGCTAGGCAACTGTTAANTTATTTGNGGCTCNAANNNNNGNANNAATNTTCCCNNTATGNACCTGANGTGGGCTCTGCAGGTGCTTCAAACGNTTGATAAATGGNGANNNGGTGNNTACCANANNTGNGACTGGNNGCCGNCCACTANATNGGGCAANANGCACACCTTCAGGATGCTTTTTGAGAACACGTTTTGATCCTTTATTTTTCTCGACTCCATGATCTCTTCACCTTCGTNTAAAAGANNAAAATNAAAANNAGAACNTCCACCCTCNTNCCNNNANANNTTCTTGANNTCCATNACGAACTAANNGANATNNNNNNTACNCGCNATATGGNNANN

>24bpd_1.0_8
NNNNNNNNNNNNNCTGNNNNNGNNNGTATCNCGCANAGTACATGGGCTATGATTTTAACACTATAATTTTANGNANANANGANGTTGGNCGGAAACTCNNNTTGGGTGNNGNNNNNAANGCAAAATAAAAACTTTTCNNNCNAAATAATTCCCAGATGNATGTCTNNNCTTCCTCATNAATNTCCNGTTTAATCNGAACTGGATTGTATTTTGAACATCTATGCACCGGCNAAGAAGTNCTCTCACTGANANAAGAAGNNTGCTCANACTATTGATGGCCCGAGAGTNTTTCTTNAANGCCTACATCATTTGCGTACAGGAACACTNANCTGAANNACGNTCTTGGTCAGTGCCCGCTCGCTNGTTACCTTGACAAAAAAANAGACAAAACANTCCTTCTTCCCTCCCTCNNATNAAGGTCGAACATCCAAAGACNGCGCTTTGCTTNGGCTAGGNAGCATGTATANNNAGGACGACTAGATGGGGGAANGACACACATCACTGCCCACC

>24w_1.0_2
CNNNNNNNNNNNNNNNNNGNNNNNNNNNNNNCACNNNNANTAAGGGTGTATATANTTTTACACTATAATTTNNNNNANNNNNGNNNNNGNANGNCATCNTTTTGGGGGANCCNNNGAAAAGNNAAAACTATTAACCCCTAAANAAACTCTAATNAAAGNCTGGTGGANNATTCNAGTNCACANCACCCATTTTATCTCAGCTGGACTGTTTTTGNCTTGCCANNCCGGGATAGANNCCCTCTNACGGAANNGANGAATTNTANNCCN

>24w_1.0_3
NNNNNNNNNNNNNNNNNNNNNGGNNNNNNNNTGGTATCAACGCAGAGTACATGGGCTATGATTTTAACACTATAATTTTATGGAGAAAAGATGTTCAAACATAAACATCCTTTTGGGGGAGCGTTCCTTCCCGAAGAACTATTAGCCCCTATACAGAATCTAAAAGCGGAATGGGAGATTCTCAAAACTCAGCAAAGTTTTTTATCTGAACTAGATTGTATTTTGAAAAACTATGCGGGGAGACAAACTCCTCTGACTGAAGTTAAGAATTTTGCTCGAGCTATTGATGGCCCTAGAGTATTTCTTNNCNACGAAAANCTTTTGCATATTNGAGCACGGATAGTCAATAAAGCNCTNGNNCNCNGTNTTTTTTCTCNAAATAATTGGAAATNNCATGTNTTTCACTTCCNNNNGNGAGNGCCATTNNCNAAGATCCNCCCNNCCTCNNGCNNTGTTNACAGGTTAAAATGTGTACTTTACAAGGGGACCAAAAATGTGGATAGACAAAAACNGAATGGGNNGNAAATGCGCCTTCTAAAGGTGCGNAAATTGTTTTTGNGTAAGAANGGGNCNNTGGGGNGCCNNNGAGNTCTTTTTTTTTCTGNGNNGANGAGANNNGCAACAANCCCTGCCNNNTTTCTCCACAATATNGTGNTGNNATGNNNNNNTAGNNCNNNNATNNTCCTCNNCANNNNNTGAGATTTTTGACNCNCTGANANNCNTCNNGTGCAGANGCAGACATCNNNNNNNTCGATGAAAAACTACNNANATNNCTGTTCNNNGNNTGAGNGCNGNCCNCCCNNNCNNNNNNNNTTGTTNNNNNNNNGNNNCCNANANNNNGANNGNCNNNNNTNNNGNTCNNNNTCGGNGNNGGANNNTNTNTTNNGNNNNNNNNGNNNNCCNNNNNNNNNNNNNNNCNNCTCNNNNCNNNTNNNATCGNNNNNNGGGNTNNNNNNNNNNNANNNNNNNNNTCCCCNNNCNNNNNNNCCCCCCNCCNNCCNNGANCGNAANTNGNNNNNNNNN

>24w_1.0_5
NNNNNNNNNNNNNNCTGNNNNNNNNNNTATCAACGCAGAGTACATGGGCTATGATTTTAACACTATAATTTTATGGAGAAAAGATGTTCAAACATAAACATCCTTTTGGGGGAGCGTTCCTTCCCGAANAACTATTAGCCCCTATACAAAATCTAAAAGCGGAATGGGAGANTCTTTGAACTCCAGGGGTTNTTTNAGGTCACAGGGTTTTGGACTTCCAAACAGTGCGCGGGTGTGCAAATGGCNAAATGAGGGGAAGCTTNCNAAAAATCTTTTNTTTGTTGACCCTCGCNTGTTCCCTCAACTCCNAAAGCGNNTNAATAATGTCAACANNGGTCGGTTTTATCNTTGTTGGCCCCATTATTTTTTTCTCCTTCATGGNGAAAAAAACTAGCTTCACTTCTCCCTTTNATGGCTACCTTTNTCTAAAATCCCCAGCAGCTGGTGGGNNTGGCANAATCAAATGTTTATGTGTNTGTTTGGAACGAACATGTNGCTTNNCCAACANNGANTGGGNNNGNNNGGNCNNTNNNCTNNCANTNNNTCCNCTGTNNGATNTAGGTGNNNNNNNNGTGNNANAGNCNCGNTNAATTTCTTNNCTGNNGNGNGGGCAAANNAGCNNCNCAGTTGACNCNNNNNNCGCATGAGTAATGANTGATCCNGTNCCNCTNCANNANGCACNCCACTCATATATGANATATGANGATACNGANNCANATNNNNANNCNGNNNNAGNCNANNNGAGGAAGATGNNCGNGANTGNCNAANNGCNNNTACNANTGNNGGCNTCNNNACNNNNNNNNNTNNCNGTNTNNTTNNNCGGNACNNNNNGANGNANGTGANGACGNCNGCANNNNCCANGNCNANGTNNGNCATCNNNCTCNNNNNCNNNNNNNNNNNNNNNNNNNNNTNCNAAANGCNNNANGCANNNNNTCNNTANNNNNNNNNNNNNNNNNNNNN

>24w_1.0_6
NNNNNNNNNNNNNNNNNGNNNNNNNNNNTATCNNGCAGAGTACATGGGCTATGATTTTAACACTATAATTTTANGGAGAAAAGATGTTCAAACATAAACATCCTTTTGGGGGNNNANNNGNAAAACCCNAACTTTTCCCCCCTAAATCNANTTGTAACANATCCCCNNTNNACTNTCAGGCGTAATNNCNNNTATTTCCCTGAACTTGATTGNNCCNTGAAAAACTATGCCGGGANACAAACTCCTCNNNNNNAAGNTAANAATTTAGCTCCNCGATTGATGGCCCNANAGTATTTCTTANACCCGAAGATCTTTTGCNCGCNGGAGCACATANNCNGAANAANGNCNNCCNTNNNTGTNNGCTTGCTTTCTCCGGNTNNACCCNCCAAGCNCNACCTCANCGGTTCCNNNGCGGTTTCNAATATNAAGATNCACGGCACGTGCNCACCNANGATTTNGTTGNGGGTGNACGTTGACNNAAAGGGTCNTGATCGTGAGAANNNGTTTNNCANAAAATGANCTTTTNNGGTGCNGATCTNNTTAGGGGACTN

>24w_1.0_7
NNNNNNNNNNNNCNGTTNNNNNNNNNTATCNCGCNAGTACATGGGCTATGATTTTGTCACTCTTATTTTTTNNNGAGAAGACGGGCGGGTTGCNTTATGTTTTATGCGCNNNAANGNACTNTTANACCCTCTCCNGNNNATTTATTCGCAAAATGTGTCTGTAATCCNTCGAGAAAAATCCCCNAGCTACCTGCGCGNGGGGTATGGGAATCNCCNACAGGCTGCGGGTGTGTGCNGGTGGAANAAAGGAGNNCNNGTTGAAAGANCCCTTTNTTGTTGGCCCCNCGGGGGNCCTCCCCCCNCNAACAANGCTNCTTAATANNNCAGCNNTGNNCAGTCCCCGCTCNTGGCCCCCGNCTTTGNCTCTTTNNTGANNAAANACAANACAATCTTTCTTTTCTTNCNACTATAAACNNTCNCATACCAACCCCACCNNATGGGATGGGCGGGCGANATTTACTGTCTGTGCAGTGGAAGCGNCGGTCTGTGCANGACAGCACGGNTNNNGNNGGAGGATGTGGTTGTGGTGCCNAATNTCNTTGTGAGATGTNGGTGACGNNACCTNGNGACTGCACCCGNTCTTGTTTAGCCAGTTGAGGGGAAAAGACACNGNCNTGCNCTCTTCTCCGACAAATAAACAATANAAAGTGTCCCTGANTCACTNANTGNAANNCNNNCANCTCTTAGNACACTNTNANANNANTNCAGAANCACANNNCCAANCCNNNNCNN

>24w_1.0_8
NNNNNNNNNCNNNNCTGNNNNNNNNNNTATCACGCAGAGTACATGGGCTATGATTTTAACACTATAATTTTANGNAAAAANGATGTTGAATTGTCTCCATCATTTTGGGGNNNNTGAAAGATAACNTTTACCCNCATAANGTGGAAAAATTGCAAAATGTTCGTCANCTAACTCTTGATTAATCACCCACCCAAAAGAGTTCACAGTTTTTGTGCCTTCCCCAAACTGCNTGTGTGTGNAANTGGCNGAATGACGGGAATCATGAAAAACACCTTTTGTTTAGTNNNCCTCGCGCGGGGACTCCACTCCCNAGCAACCTTAGTANTGNTATGCTGGTCNGTCNANNNNGCTNNTGAGANNGTTTTTTGATNNGAAGAAGAAGAAGACAAACACCATTTTNNNNNNCNNTNACNTNGNACTTGAAAACCAACAGCANAAGATGGGGGAGGGGNAGGCAACTGTTTGTGGTTGGATCNNNNCAGTCTGTGAGAGAGTGTACAAGCGNNCNGGCNGNGAGGTGGATGTCGTACCAGAGAGTCCTTTGTCTATGTTGGTGCATGAGGACNTTGGAACTGNACNGAACTGTTTCAACNAATTGANTGGACAATGANNGNNNCNNAGTGCTTCNNCTGCATTTCGAANNAAAGTGAGCCTGAGNCNGNNNAGGANTNNCNCNNCTCNNATANNNNTTGTGAANATTCGNNACANANNNCNANACNNGTACNNNCTTTCATGATCCAGATNATGATNNGTCACNANNANCNNNNNTCCTTTGCAGTNNCCGNNCNNTCAGGCTGATGNNTNATNTTANGNNNNTGNACNAGACTAAGNNAGTGAANNTTANNTATGCGNNNTCTGCTNTTGACGTNNGNATNGCNCTNNNGACNGGNNNNNNNNNTGCNNNNNNNNNNNNNNNNNNNNNNNNNNNNTTNANNNNNNNNNNNNNNNNNNNNNNNNNNNNNNNNNNNNNNNNANTCTTNTNNNNNNNNNNNNNNNNTTCTNGNAATTTNNCNANTCCNNNNNCNNNNCTNCNNNNNNNTNNNNN

>24w_1.0_9
NNNNNNNNNNNNNNNNNNTGNNNNNNGNNNNTATCAACGCAGAGTACATGGGCTATGATTTTAACACTATAATTTTATGGAGAAAAGATGTTCAAACATAAACATCCTTTTGGGGGAGCGTTCCTTCCCGAAGAACTATTAGCCCCTATNCAGAATCTAAAAGCGGAATGGGAGATTCCCTNAACTCACCCCANNTTTTTTTATCTGANNTATTTTGTATTTTGAAAAACTATGCGGGGAGACAAACTCCTCNGACNAAAGNTAANANNTTTGCNCCNNCTATTGATGGCCCTAGAGTATTTCTTAAACGCGNNGATCTTTTGCAAACANAANCNCATNAACTGAATAATGCTCTNGNNCAGGGNNTGCNTGCTAGTATCNNGGAAANACCGAGTCGAACCTNNACNGTTGCNGGAATTAGTTGACGTTCANCGCANNNNNTGGGCTTTTTCNNGGATAANATTGTGTANTATTCATGGGACACAAAGATGGGGAATCATNNAAACCATNTGNN

>24w_1.0_10
ANNNNNNNNNNNNNNNNCNGNNNNNNGNNNNTATCAACGCAGAGTACATGGGCTATGATTTTAACACTATAATTTTATGGAGAAAAGATGTTCAAACATAAACATCCTTTTGGGGGAGCGTTCCTTCCCGAAGAACTATTAGCCCCTATACAGAATCTAAAAGCGGAATGGGAGATTCTCAAAACTCACCAAANATTTTTTTATCAGATCTAGTTTGTATTTTGAAAAACTATGCGGGGAGACAAACTCCTCTGACTGAAGTNAAGAATTATGCTCGCGCGATTGATGGCCCTANAGTATTTCTTAAACGCGAANATCTTTTGCATACAGGACCACATAAACTGAATAATGCTCTTGGTCAGTGTTTGCNTTGCNAANTATCTTGGGAAAACCCCTGTTNNAANNGAAACNNGTGCNGGNCCNACNTTNANNNCTACCGCAACCNNNNNNNCCNTATCTNGNTTNAGATGGTGTANTNNACATGGNAGCCNAANGATGTGGANCGACNNNNNNCTATTGTNGACAANGTGCNCTNNNTANGTGCTGANTTCACTCCTGTACCAAANGANNNNGTGGACNCNAANNTCTNNTTAATCNNNNTCTNNNNNTTGNGCANNNNCNCTCTCNTTTNACTANANATTGCTNANGANNNNCATNNNGNNNNNTAACTTATNCCTANNNT

>24w_1.5_1
NNNNNNNNNNNNNNNNNNNNNNNNNATCNNGCAGAGTACATGGGCTTACAAAAAGGTGCGATATGAAAAATCAAGAGGAGTCTGGCTGGCAAGCTTTTCTGACGTTATGCTCNAAANNGCAAAAANAGANGTTTTTACAAGACGTTTTTTTNCTGTGTTTTTNNNTGAAGGNNNANGANAAAAACCGTAACAGANNGGN

>24w_1.5_2
NNNNNNNNNNNNNNNNNNNNNNNTATCACGCNGAGTACATGGGCTTACAAAAAGGTGCGATATGNANNNNNNNNNNNNNNCNGGCTGGGAANCTTTTTTTTGCGGTGCCNNAAAAAGNCGGCAAGAAATTTTTNACNAACCNTTTCNTNNNNTCTTGGCTGNGGNNNCNNTAAACNNCCCCCNNNNGCCGNNNTNNNCCNNNTTTTTTNAAGTGNCTCNCNCN

>24w_1.5_3
NNNNNNNNNNNNNNNNNNNNNNNNNNNNGNTATCAACGCAGAGTACATGGGCTTACAAAAAGGTGCGATATGAAAAATCAAGAGGAGTCTGGCTGGCAAGCTTTTCTGACATTATGCTCTAAAATGCAAAAAGAAAAGTTTTTACAAGACCTTTTTTCGCTGTTTTTGTCTTTTGGCGAACGTAAAGATGTCGCTTCTCGCTATCATATCATTCGAGCTCTTTTAGAAGGGGAGCTCACTCAAAGAGAGATAGCAGAGAAATACGGAGTCAGTATCGCACAAATTACCAGAGGATCTAATGCCCTTAAAGGATCAGATCCTCAATTTAAAGAGTTTTTACAAAAAGAGATCTGATCTTCTTTTGTAAAATACAAATAAAATTGAAAGTATTTGTATGCGCGCGTTGTNNATGAGCACATATTCTGTTTTATCAGTTTTGGGGNNNNTGTGTATCTGCGCCACGNNNCATACAAATCCNCTTTTCNCGCAGAGTGCTTCCGAGNTTCTCCAAAATTCCTCCTNNTACCGCGTGGCTGGCTTTCTTTTGAAAGCCGGNNCTTATCCACTTGGGCATNNGGCCAATTTAAAAACCCTTTTATTGGATTAGAGAGATGTCCTATATAGAAGTNGAGAGCGTCNTTTTGTGCGCGGGATTATTCTGTCNNCAGTTTTTTCTNTGATTTTCACACNAATATTTTNCGGAAAAAATNTTTTCAAAACATAACCNNCTTTTGGGGGAACNGTCCCTTCNNNAAGANNAATACGCCCNTANNCAGAATNNAAAAGGCGGAANGGGGAAATTCTCNNNNNTCGGGAAAGTTTCTTCCCCGAANNNGGTTNTTTTCNAAAANATTTTGNGGGGAAANAAANNCCNTGGACGAAANTAAAAAATTNNCNNNGNNNNTTTGGNNNCCCCAANGNNTTNNNNAACCNNNAAAAATTTTNNCNNNNGAACAAAAAAAANGAAAAANNNNNTTNNGNNNNGTTTNNNNNNNAAANNNNNNNNNAAAANNNNNNTTGNNNGCCNNNAAANGGGGGGGNNNNANTNNNNNNNNNNNNAAAANNCANCCCCNNNNNNNNTTTNNTTNTNNNTNNNGGGNNNTTTTTTTTNTNNNNAAAAAANANNNTNNNAAAANAAAAAA

>24w_1.5_4
NNNNNNNNNNNNNNNNNNGGNNNNNNNNNNNTATCAACGCAGAGTACATGGGCTTACAAAAAGGTGCGATATGAAAAATCAAGAGGAGTCTGGCTGGCAAGCTTTTCTGACATTATGCTCTAAAATGCAAAAAGAAAAGTTTTTACAAGACCTTTTTTCGCTGTTTTTGTCTTTTGGCGAACGTAAAGATGTCGCTTCTCGCTATCATATCATTCGAGCTCTTTTAGAAGGGGAGCTCACTCAAAGAGAGATAGCAGAGAAATACGGAGTCAGTATCGCACAAATTACCAGAGGATCTAATGCCCTTAAAGGATCAGATCCTCAATTTAAAGAGTTTTTACAAAAAGAGATCTGATCTTCTTTTGTAAAATACAAATAAGATTGAAAGTATTTGTATGCACGCGTTGTTAATGAACAAATATTCTGTTTTAGCAGTTTTGGTACGTAAGTATAGCTGCNNCATGCNNTGCGAATCACCTTTTNNCGCTGATTGCGTCCACGATATTCTCAAAATCTTCCCCTNNCACCGTGNNCCTGGGTTTCTTTTGAANGNNGGCTNTTATCCACCTGGCCATGGGCCCAAATTAAAAACCCTTTTATTGGATTAGAAATGTGTCCTATATANAANNANAGAGCGCTCTTTTGTGCGCGGGATTATTCGGTCCCNNNTTTTCTCTTAGTTTTACACTCTAANTTTTNNNGNNNAAANGTTGTCANNCATAACCTCCTTTTGGGGGAANNGTTCCTCCCAAAAAANNATACCCCCTCTCNNNATTCAAAAGCGGGAGGGGGAANNTCNANNCTGCANNAAAGTTTTTNCCCAGACANNTTGGTTTNAAAAACNTTCNCGGNNNACAAATCCCTTGGAANNAATAAAAATTTTGGCCAACNNNTTGGGGCCCAAGANTTNNTAAACCNAGAATATTTTTCTNNNGGNNANNAAAANNNNAANNNNNNNNNNGGNNNTTTNNNNNNNNNNNNNNTTNGNAAAACNNNNNTGCCNNNNNGGGGGGGGNNTTNNNNNNNAACCCCCCCNNNCNNGGGGNNTTTTTTTNNNNNNNNNNNTTNTTTTNNNNAAAAANNNNGNNNAAANNANNNTTNNNNNNANNNNTTTNNNTTNGGTNNNNTTNTTNNNANNAAAA

>24w_1.5_6
NNNNNNNNNNNNNNNNNNNNNNNNNNNNNNNNNTATCAACGCAGAGTACATGGGCTTACAAAAAGGTGCGATATGAAAAATCAAGAGGAGTCTGGCTGGCAAGCTTTTCTGACATTATGCTCTAAAATGCAAAAAGAAAAGTTTTTACAAGACCTTTTTTCGCTGTTTTTGTCTTTTGGCGAACGTAAAGATGTCGCTTCTCGCTATCATATCATTCGAGCTCTTTTAGAAGGGGAGCTCACTCAAAGAGAGATAGCAGAGAAATACGGAGTCAGTATCGCACAAATTACCAGAGGATCTAATGCCCTTAAAGGATCAGATCCTCAATTTAAAGAGTTTTTACAAAAAGAGATCTGATCTTCTTTTGTAAAATACAAATAAGATTGAAAGTATTTGTATGCACGCGTTGTTAATGAACAAATATTCTGTTTTAGCAGTTTTGGTACGTAAGTATAGCTGCAGCATGCCATGCAAATCACCTTTTCAAGCTGATTGCGTCCCCGATATTCTCAAAATCTTCCCCTTACACCGTGCGCCGGGGTCTCTTTTTAAANNNGGCTCTTATCCACCTGGNNATTGGCCTAAATTAGAAGCCCTTTTATTNNNTCAGAGATGGTCCTNATNNAAAGAAAGAGCGTCTTTTGNGCGCGGGATTATTCTGTCGCCAGTTTTNNCTATGTTTTCACACTNNNTTTTNNGGGNAAAAAGATTTCAAANNNNAAACTCCTTTTGGGGGAGCGTNCCCTCCCGAATAACTATANCCCCCTACACAGATTNAAGAGCGGAGGGGNNATCCTCANNCTCNNNAAAGTTTTNNCCCGANNTNATTGNNTTGNNAAAAACTNNNCCGGGAACAAATCCNTTGANNGAATTAAAAATTTCGCCGACTANNAGGGNCCAGAANNNTNNNAACCNNGAAATTTNNNNCCNNNNNNAAAAAGGGAAANNNNNNNGGNNNNGNNGTTGGAAANNCTTGGGAAAAANNNNNGGGCCCANNNNGGGGGNNNTTNNNNNNNNCCCANNNNNNNNGGNNNTTNNNGNAGGNNNNTTNNNNNNGGAAAAANAGGGNNNAAAANAANNNTTTTANAAANNNNNNTTTNNGNNNTTTNTTTNTNNNNNAAAGGNNNNNNNNCNNNNTTT

>24w_1.5_7
NNNNNNNNNNNNNNNTGNNNNNNNNNNNTATCAACGCAGAGTACATGGGCTTACAAAAAGGTGCGATATGAAAAATCAAGAGGAGTCTGGCTGGCAAGCTTTTCTGACATTATGCTCTAAAATGCAAAAAGAAAAGTTTTTACAAGACCTTTTTTCGCTGTTTTTGTCTTTTGGCGAACGTAAAGATGTCGCTTCTCNCNGGCNGGGTANGGCAACCCCCTTAAAACGGGGGGTGTGTGCAAGTGGAAGAAAGGAGGNANNCANANAATCTNTNNNNCAGTGANTCCCNNANGATCAATCCNNNACNNANGGAGGCNACCCACAATTTCAAGAGTTGTTACCACAACANATCTGATCNTCTTTTGTAAANCNAANTAAGATAGAAAGNATTTGTATGTACNCNTTGNCAATTANCAAANNTTCTGATACNAACACNNTCAGATTGGATGGCCAGGCGCCACTAGACTTGCCAATGCAGTCTTTCAAGCCTGATTGTTTCCNNNATATTCAAAAGTTCCTCCTCNANGTGCTTGCCCGGCTTNCTTTTGANANNNNNANCTTAGCTACTNGNCNCTNNNCCCNANNNNNAATCCTTTTTATTTGATGANAGANATGTACTNAANGNTGTNTGANCGTCTNTTTTGNNCANGNNNATTCTGTCNNNNGATTTTTCTATGNNTTCTNACACTANTAATTTTTNNGNANAANANNNGTTCNANNATNAANCNTCNTTNTTGGGGGGAGTATCCCNTCNNNNANTCACTAANANGCCCNTATACTGCTTTCNAAATAGCNGNACNNGNNAANNTGATNATNNTNNNGANNAATTNTTTNNNNCNANAANNGNNNTNNNANNNNNANANNNTATTGCCGNCGANANNANNATCCNGCNNNNNNANNNTNAGANNTNTTGCNCNNCNNACTTGANNNNCTNNNGNNNTTCNNTANNCCNNNNNAANNNNNNNNNNNNGNNNNACNNATAANNNGNATNNNNGCTNNNNNNNAGNNATTGCNNNNNNNNNNNCNNNNGGNAAANNCNNNNNNNGNNNNNNNNNNNGNNGNNNNNNNNNNAGNNNNTNANNANNNANNNNNNNNNNNNNNNNNNNNNNNNNNNTGNNNNNNNTNNNNNNNNNNANAANNNTNNNTNNNNNNNNNNANCNNNNNN

>24w_1.5_9
NNNNNNNNNNNNNNNNNNNNNNNNNNNNTATCAACGCAGAGTACATGGGCTTACAAAAAGGTGCGATATGAAAAANNNAGAGGAGTCTGGCTGGCAAGCTTTTCTGACATTATGCTCTAAAATGCAAAAAGAAAAGTTTTTACAAGACCTTTTTTCGCTGTTTTTGTCTTTTNNNGANNNNNNAAAATCNNNNTTTCTCCTCANNNCTNNNNTGNNTCTTTTTAAAAAGGGCNNNNNNCTAAAAGANNGAAANNNAAGAAATACGGNNTCAGTATCGCAGNTATTACCAGAGGATCTAATGCCCTTAAAGGATCAGATCCTCAATTTAAAGAGTTTTTACAAAAAGAGATCTGATCTTCTTTTGTAAAATACAAATAAGATTGAAAGTATNNGTATGCACGCGTTGTTNNTGANNAAAATTNTGTTTTAGCATTTTGGTACTTNNTNNAGGTGCACNAGCNATGCAAACCAANNTTACNCNGATGGCTTCGNGATATTCAAAATTCATCCTCTTANGCGTGCCTGGCTTTCTTTTGANGCTGGNNTTATCTACNGGCGATANCCNAATAAGAAGCCTTTATTTGATAAGAGAGTTCNATNAANNNNAGCGTCTTTTTGCGNGGATATTNGTCGCAGTTTTTTNATGATTTTANACGNAATTTNATGGAAAAAGATGTTCAACATAANATCNTTTGGGGAAANTCNTTCCGAATAGAANNCCCCNNGCNAATTAAANGNNAGGGNCTTNNNNAATCGGCAAGGNNNTTNNNGAACGAATGTANTTGAAAATTTNCGGGNGAAANCTCCTNGANGANTTAAAATTGGTCAACNNNNNGGCCAAAAANNNNNNAANTAAANNNNNNNNCNNANACAAACGGATAAGTNNGNNCGGTAGANNNAANNNTTGGAAAAAGGAGGCCTANNNGGNGNNTTGGGTCTGANNNCACTGGATTTTAGNNNNGGTNNNATGGGTAAAAGGAANNNTNTNTTTAAAAGGGTTTAGGTGANNNTTNNAAAGACNNNGCNNNNTGGACNNNTACCN

>24w_1.5_10
NNNNNNNNNNNNNNNNNNNGNNNNNNNNNNNGNTATCAACGCAGAGTACATGGGCTTACAAAAAGGTGCGATATGAAAAATCAAGAGGAGTCTGGCTGGCAAGCTTTTCTGACATTATGCTCTAAAATGCAAAAAGAAAAGTTTTTACAAGACCTTTTTTCGCTGTTTTTGTCTTTTGGCGAACGTAAAGATGTCGCTTCTCGCTATCATATCATTCGAGCTCTTTTAGAAGGGGAGCTCACTCAAAGAGAGATAGCAGAGAAATACGGAGTCAGTATCGCACAAATTACCAGAGGATCTAATGCCCTTAAAGGATCAGATCCTCAATTTAAAGAGTTTTTACAAAAAGAGATCTGATCTTCTTTTGTGNAATACACATAAGANNNNGAATATATGTATACGCACGCTGTNTNTGTGCACAAATATTGTGTTTTNNCAGTTTTGGTACGTAAGTATAGCTGCAGCATGCCATGCAAATCNNCTTTTCAAGNNGATTGCTTCCAAGATNNTCCAAAATTCCTCCTCCTACCGCGTGGCCGGNNTTCCTTTGGAAACCGGGGCCTTACCACCTTGGCAATGGGCCAAATTAANAACCCTTTNATTTGATTANGAGATGTTCTTANAGAAGTAAGAGCGTCTTTTGNGCGCGGGATTATTCTGTCNNCAGTTTTTTCTATGATTTNNACACAATATTTTNACGGAAAAAGNTGTCAAACATAAACATCCTTTTGGGGGAGCGTTCCTTCCCGAANAACTATTACCCCCTATACAGAATCTAAAAGCGGAAGGGGGNNATTCTCAAACNCAGNAAGTTCTTNNNCCGAACTGAATTGATTGTGAAAACTTTGCNGGGAAAAAANNNNNNNTGANAGAANTTAAAANTTTNNGCCANCNNNNNNNNNGCCNAAAAANNNTNNNNACNAAAAAATTTTNCNNNCGGGANNNAAANNNGAAAANCCCGNGGGNCGGGTNNNNNGAAANTNNTTGNNAAAANGGGGGGNNNNNNAANGGGGGGGGNNNTNNNNTTNNANNNCCCCCGGGGNNNNTTTNNNNNGNNGGGNNNNNNGGNNAAAAANGNNAANNNAAAATTTNNAANAACNNTNTGNNNNNNNTTTTTNAAAAANNNNNNNCCNTNGGNCCCNCNNNGGGGGG

>24B_1.0_3
CAATAGCTTATAGATGTTAATTAGTAGGTATCAACGCAGAGTACATGGGCTATGATTTTAACACTATAATTTTATGGAGAAGAGCTAATCCGCCCTTAAACTCCTTTTGGGACTGCGCCCCCCTAGAGAGATGCCTACACAAATGAGGAGAACGCCTAGAGACAGAAATATTCCATAGATTCGCGCCAACCCCTTGG

>24B_1.0_4
ACATGGTTCTAGTCTGGTTCATAGTGGTATCAACGCAGAGTACATGGGCTATGATTTTAACACTATAATTTTATGGAGAAAAGATGTTCAAACATAAACATCCTTTTGGGGGAGCAAACGCTCGCGAATAATTTGCCCTCTCTTTTTGCGCTGAAGCCGAGATTTGGACTAAAAAAGGATGACTTCTCGGCCAAATGTCGCAGATGGTTTTTTCGGCGAGTACGACCAGTGGAGCTCGTCCACGAGTATTGGAGAGTACGGTTTTTTGTGGGGTCCTGTCATGCATTTCGTGCTCGCCTGGAAAAGTTAGCGGAAGGGGCGGCTCTAAGGAATAATCCTGTTCGACAAGATCTTCGCCACCTGAAACTTGCCCATCGCCACAGCCTGGAATGAACTAACCCCTAATTTTAAGTGCTTCTCCTCTGCCGCCGTTGGATCCTTAGGTATATTAAAACTGTTAATTGAAGATGCGCCTCCCGGTTGGGTTAAGCTGGAAGCGGGTAGCCG

>24B_1.0_5
TATGCTTATAGTCTGGCACATAGTGGTATCAACGCAGAGTACATGGGCTATGATTTTAACACTATAATTTTATGGAGAAAAGATGTTCAAACATAAACATCCTTTTGGGGGAGCGTTCCTTCCCGAAGAACTATTAGCCCCTATACAGAATCTAAAAGCGGAATGGGAGATTCTCAGAACTCAGGGAGTTTTTTTTCTGGACTAGATTGTATTTTTGGGCAGATAGGGGCATGGCGACCCCTCCCTGAGAGGGCGCCAAAAGGTCGCGGGGCGT

>24B_1.0_9
CCATTGGTCTAGCTGTTACATAGTGGTATCAACGCAGAGTACATGGGCTATGATTTTAACACTATAATTTTATGGAAAAAAAAAGTTCAACATAAACATCCTTATGGGGGAGCGGCCTTTAACTAGCAAGAATTATGGGCTCATCGCTCTTTTCATGATGAAGACAACTTCTCGCTTGAACTTTGCCCGGATTGCCGAGCGATCCTCCTCGTGTCAGCAAGTTACCTGTCTGGCAGCCC

>24B_1.0_11
CATGCTCTAGTCTGTCTGAAGTGGTATCAACGCAGAGTACATGGGCTATGATTTTAACACTATAATTTTATGGAGAAAAGATGTTCAAACATAAACATCCTTTTGGGGGAGCGTTCCTTCCCGAAGAACTATTAGCCCCTATACAGAATCTAAAAGCGGAATGGGAGATTCTCAAAACTCAGCAAAGTTTTTTATCTGAACTAGATTGTATTTTGAAAAACTATGCGGGGAGACAAACTCCTCTGACTGAAGTTAAGAATTTTGCTCGAGCTATTGATGGCCCTTAGTATTTCTTAAGAACGAAGATATTTTGGATCCACGAGCACGTATAATGAACAAGGCTCTTGATGGGA

>24B_1.0_12
GAATGCTCTAGTCTGGCACATAGTAGGTATCAACGCAGAGTACATGGGCTATGATTTTAACACTATAATTTTATGGAGAAAAGATGTTCAAACATAAACATCCTTTTGGGGGAGCGTTCCTTCCCGAAGAACTATTAGCCCCTATGCAGAATCTAAAAGCGTACTGGGAAATTTTCAAATCTCAGCAAATATTTTTTTGTGCAATCTGGTGAATATTGTGGAACCGTAGTGCGAGAGGGATTTCCCCCATAATAAAGGGAGACTTTTGTTGGATGTTTGGATGGCTCAACAATATTTCCTATAAGCAGAATGTGTTGCATACGGGATCACATACACTGATTCATCATTCTGTTCAGTGTTTGCTCGCTTGTTATCTTACCTAAACTTGGGATTAACCTGAAAGATTTTCCTCTTCTCCGTTTCCTCCTATCCAAATCTTGGCCCTTAGCTATGATCAATTGCGCTCAT

>24B_1.0_14
TCATCTCTAGACTGTCTAATATAGGTATCAACGCAGAGTACATGGGCTATGATTTTAACACTATAATTTTATGGAGAAAAGATGTTCAAACATAAACATCCTTTTGGGGGAGCGTTCATGGCAGAGGATCTATTATCCTCTTGGTGGGCCCTAGACGTGGTTCCGAAAATAATCGCATTACCCCTTTCAATGTATGTCCCAGGGTGTTGAGTCAGAGCCACTAGTAGAACCTCGCACGCCTTCCCGCATAATTACAAGGGGGCGACCGTTTGTGTGTAGGTGGCTTACTTTACTAGTTGAAACAAACCAAAAAGGGAAAGACTCGGTCCTATAAACCCAGATCTCCAACGAGCCTCGCGCTACCTGCGCACCGCCGTCCCCCAAACCTGGGATGGCTGAAACAAACAGATAATGCTGCTTTTCCGGC

>24B_1.0_15
ATGTGCCCAATATCTTCTGGAGCATGGGCCATCAACGACAAGCATGGTCTATGATTTTAACACTATAATTTTAAAGAGATAGATGTTCAAACATAATCCTCCTTTTGGGGGAGCTCCCAGCCCATTTGCCGACTACCCTGATGATCTCGCCTTTCACGTACTGGACAAATTCTTCCACCGATCTGCCCCCGCGGCCGACCTATCTTCTTCGTGCCCGACAAAAACCTGACTACCTCCCCATGTTCTTGGCTCACCCTGGGCCCTCAGGCGGTCACCTGCCCCGACGGCACCGCCTTCCGACCGCGAGACTTACCC

>24W_1.0_1
NNNNNNNNNNNNCNGNNNNNNNNNGGTATCAACGCAGAGTACATGGGCTATGATTTTAACACTATAATTTTATGGAGAAAAGATGTTCAAACATAAACATCCTTTTGGGGGAGCGTTCCTTCCCGAAGAACTATTAGCCCCTATACAGAATCTAAAAGCGGAATGGGAGATTCTCAAAACTCAGCAAAGTTTTTTATCTGAACTAGATTGTATTTTGAAAAACTATGCGGGGAGACAAACTCCTCTGACTGAAGTTAAGAATTTTGCTCGAGCTATTGATGGCCCTAGAGTATTTCTTAAACGCGAAGATCTTTTGCATACAGGAGCACATAAACTGAATAATGCTCTTGGTCAGTGTTTGCTTGCTAAATATCTTGGGAAAACACGTGTTGTAGCTGAAACAGGTGCGGGACAACATGGAGTAGCGNCAGCAACACCGTGTGNNNNTCTGGGATNATANNGTGTNNNAAACAANNGGNNACAAAATGNNTNNNNNNANNTACCCCTGTNNNCCNNNAANNNNNNTTTNNAGNNGNNNNNNTTANTGANNNAATNNANNNGNCGATGNNN

>24W_1.0_2
CCATTGATTCTAGTCTGTCTGTAGTAGGTATCAACGCAGAGTACATGGGCTATGATTTTAACACTATAATTTTATGGAGAAAAGATGTTCAAACATAAACATCCTTTTGGGGGAGCGTTCCTTCCCGAAGAACTATTACCCCCTATTCAGAATCTAAAAGCGGATTGGGAGATTCTCACTACTCAGCAAATTTTTACCTATTGCCTCTATTGGGGATTCAAAAACGAATGGACCAACACACACTTCTGCCCGAGTGATTACGAATTATGGTTGTTTGGTGAATCCTGTCAAGTATCTCGAACACCCGAGGACTTTAACAGAAAGGGGCAGACCTCAGAACAAGGCTCTTCGACAAGGTCTGCGCGTTAGTAACTTCGCCAAGACCGTGGCCTGGGATGAACAGGGTCTAACATATAACTGCTTCTGTTCTGCCACAACTGTTCCTTGAAGAAATAAATAGCTCATAAACAGAACCGCGATGGGGATCGATATACCGGGTGC

>24W_1.0_3
TAAGGTCCTAGCCTCGTCTACCTACTGTTGTGCACTCACACAAGGGGTCTACAAAAGTGAATATGAAAATAAAAAAATCAAGATGGACTTTTACAGATTTAGGCGATGTCTTTAAAAGAAAAAGTTTTTTTACCACTCCCTATCACTGATATTGAAAATAATTCAAAATATCTTCACACTTGACATCTGCGGCCTAATGATCTCTCTCGGCTACGAGGAAAACCTGGCTATCACCAAAAATTTCATGCTGTTCAAGGTCCACATGGAGGGTTCTCTCAACAGCCACGAGTTTGAAATAGAAGGGGAAGGGGAGGGGCCGCCCTATATAAAAACCCAAACCGCCAAGCTGATC

>24W_1.0_4
TAGGTTCTAGATCGTTACCGATTGTGATGGTATCACGCACAGTACATGGGTTAACACTATAATTTTATGGAGAAAAAAGGTTCAAACATGGACATCCTTTTGGGGGAGCGCTCCTTCCCGCAAAAAGATTATCCCCTCTACACCTTCTTTCACTGTATTGGTCTATTGTCGAAACTCAACATGTCTCTTTTCCTGAACTAATCTGTATTTTGCTTTCTAAGGGGGGATACGTCCACCACAGACTGAGGATAAAAGTTTTGCTCCAGCTAGTGAGTTCCCAGAAGATCTACTGCCCCTAAATAGATCTTATCCTCAGAGGGA

>24W_1.0_5
TGAATGTCATGCTATGCTTGGTCAATAGAGTCTCGCCCAGCCTTATTGGGTATCGTTGTGCGACAGGACTGATAAGAAAGAATAGGGGTCGAGAAGAGATGATTTCTACGGTTAACATCAAGGCAAACATTCTGCCATCTTGATAAAGCGCCTTTCCAATGATTCCGGCTAAAGTGCAGATGACCCCTGTAAACATCTGCGGCACACTGGGGTGGCAGGGCGAGCCGGACTAGTTTAGCGCTTGTTCCCGAATATTTACAAAGAACTCTCTTTTTGTGTATGTCCTGATATTCGTCAAGAACATCTGAACCAAAGATAATGAAAGGGTCCGTCCTCCGCACCTGCTTGCTGCGCCAAGCTCATCGCGGGGGGGGAGTGCTTCTCAACAATAACAGGGATGAGCCGACGCATACTGTGAACTACTGCTATGCCGCCGCTGTTGAGAATTGAAAATAATAAAATTTGGTGA

>24W_1.0_6
AACTGCGTTCATCTAAGGGTATAGTTCGTAGGTATCAACGCAGAGTACATGGGCTATGATTTTAACACTATAATTTTATGGAGAAAAGATGTTCAAACATAAACATCCTTTTGGGGGAGCGTTCCTTCCCGAAGAACTATTAGCCCCTATACAGAATCTAAAAGCGGAATGGGAGATTCTCAAAACTCAGCAAAGTTTTTTATCTGAACTAGATTGTATTTTGAAAAACTATGCGGGGAGACAAACTCCTCTGACTGAAGTTAAGAATTTTGCTCGAGCTATTGATGGCCCTAGAGTATTTCTTAAACGCGAAGATCTTTTGCATACAGGAGCACATAAACTGAATAATGCTCTTGGGCACTGTGTGCTTGCGTTTTATCTCTGGAAAAAACACGTGGTGAAACGGAAAATGTCCGGGAACATGTGGGGGGCCCACCGCCCAAGCGTGTGGTTTTTTAAGTTTAAGATGGAGAACCAACGTAAGAAACAAGGGGGTGGGAAGGACACAACCTTATGGTCGAAAAAAGGCCCTTTTGGGGCGCGGATTTCCTTCCGGAACAAAAGGCACAGGCGGACTCAAAAATGTATTAATTCTGTGTGCCCCCCGTTGGGGAAAAAACCTCCCTTTTAAAAAATATTCGCTTGGGCACGACCTTTCGACGCCAAATTTTTCCCCCGTACTCGGTCGAATTTTTTCTCCCCCGAAAAAATATTTAAAAGAAAAAAGAGAAATTCCAGAAAACTTTTGGAGAAATTTCTGGGATTTCGGTTTTGGGGTTGGGAAAGTGCCCCCAGACGGATTATGTATTTTCTCAGTATTTTCTCCTCGAATATAAGAGTCAATT

>24W_1.0_7
NNNNNNNNNNNNNNNNGNNNNNNNNGNGGTATCAACGCAGAGTACATGGGTTAACACTATAATTTTATGGAGAAAAGATGTTCAAACATAAACATCCTTTTGGGGGAGCGTTCCTTCCCGAAGAACTATTAGCCCCTATACAGAATCTAAAAGCGGAATGGGAGATTCTCAAAACTCAGCAAAGTTTTTTATCTGAACTAGATTGTATTTTGAAAAACTATGCGGGGAGACAAACTCCTCTGACTGAAGTTAAGAATTTTGCTCGAGCTATTGATGGCCCTAGAGTATTTCTTAAACGCGAAGATCTTTTGCATACAGGAGCACATAAACTGAATAATGCTCTTGGTCAGTGTTTGCTTGCTAAATATCTTGGGAAAACACGTGTTGTAGCTGAAACAGGTGCGGGACAACATGGAGTAGCAACAGCAACAGCGTGTGCTTATCTAGGATTAGATTGTGTAGTATACATGGGAGCAAAAAATGTGGAACGACAGAAACCNCATGTAGAGAAAATGCGCTTTTTATGTGCTGAAATCGTTTCTGTATCAAAAAGAGATNGTGGNNNCACAGAAGNNGCCAATTNATTCTCNNNNAANNNTNGGGGCCCCCCACNNCAANNTTNNTCCCNNNNTTNNNNNNNGGANNNNGCANNANNNNTCTTNNNAAAANNATGTCNNNNNNNNTTTTTCNNNNNNGNTNNNNNNNNCNNGNNNAANNNAAAAANNAAAA

>24W_1.0_8
CACTGCTTCTAGTCTGGCAGATAGTGGTATCAACGCAGAGTACATGGGCTATGATTTTAACACTATAATTTTATGGAGAAAAGATGTTCAAACATAAACATCCTTTTGGGGGAGCGTTCCTTCCCGAAGAACTATTAGCCCCTATACAGAATCTAAAAGCGGAATGGGAGATTCTCAAAACTCAGCAAAGTTTTTTATCTGAACTAGATTGTATTTTGAGATAACTGTGTGGGGAAACAAGTTGTTCTGAAAGTTCTTGAGCCTTTCGCGCGCCTGATGGGGTGGCCACGAGCGATTTGCCCGCCTCCCGATTGCTTTCCCTACCGGGGTCGGTTATGCCATCGGTTGCACCGAGCAGC

>24W_1.5_16
CCCATGCTTCTAGTCTGTCACATAGTGGTATCACGCAGAGTACATGGGCTTACAAAAAGGTGCGATATGAAAAATCAAGAGGAGTCTGGCTGGAAAGCTTTTCTGACATTGTGCTCTACAGTGCAAAATTAAAATAACTACCTTGATGATTTCGCCTTTCACGTATTGGACAAATTCTTCCAACTGATCTGCGCGCGAGGCCAAACGATCTTCTTCTTGTTAAGATAAGCCTGTCTACCTTCAAGTATGACGGGCTGATACTGGGCCGGCGGGCGCTCCATTGCCCAGGCGACACCGACATCCTTCCGCGCGATTTTGCCGGTTACTGTGCTGTATACAATGAGGGACCTGATCTTCTTT

>24W_1.5_22
CCATGCTCTAGTCTGTCACAATGGTATCAACGCAGAGTACATGGGCTTACAAAAAGGTGCGATATGAAAAATCAAAAGGGGTCTGGCTGGCAAGCTTTTCTGACATTATGCTCTAAAATGCAAAAAGAAAAGTTTTTACAAGACCTTTTTTCGCTGTTTTTGTGTGTACAAAATCTTAAAAATGATGTGCCCCCCTCGCCAAGCGATCTTCCTCTTGTCCAAGAGGAGACTGTCTAGTTTCAAGTATGACGGTGTGATACGGGGCCGGCGGGCGCCC

>24W_1.5_24
NNNNNNNNNNNNNNNNGNNNNNNNNNNNNGTATCAACGCAGAGTACATGGGCTTACAAAAAGGTGCGATATGAAAAATCAAGAGGAGTCTGGCTGGCAAGCTTTTCTGACATTATGCTCTAAAATGCAAAAAGAAAAGTTTTTACAAGACCTTTTTTCGCTGTTTTTGTCTTTTGGCGAACGTAAAGATGTCGCTTCTCGCTATCATATCATTCGAGCTCTTTTAGAAGGGGAGCTCACTCAAAGAGAGATAGCAGAGAAATACGGAGTCAGTATCGCACAAATTACCAGAGGATCTAATGCCCTTAAAGGATCAGATCCTCAATTTAAAGAGTTTTTACAAAAAGAGATCTGATCTTCTTTTGTAAAATACAAATAAGATTGAAAGTATTTGTATGCACGCGTTGTTAATGAACAAATATTCTGTTTTAGCAGTTTTGGTACGTAAGTATAGCTGCAGCATGCCATGCAAATCAGCTTTTCTAGCTGATTGCTTCCAAGATATTCTAAAAATCTTCCTCTTACAGCGTGNNTCNNGNTTTTTTTTGAANNGTTGCTTTTNNCCTCNTGGACAANNGGCCAAATTAAGAGGCCTTTTATTGGATTANNAGATGTTCTTATAGAATTAGGAGCGTCTTTTTNGCGCAGGATTATTCTGTCGCCAGTTTTTTCTANNATTTTAACANTAAAATTTTANGGACAAAANNNGTTTAAAAAANAAACANCCTTTTTGNNGAANNGTTCCTTCCCGAAGAANNATAACCCCCTATCCGGATTCTAAAAGCGGAANGGGNNNTTCTCATNNTCAGNNAAANTTTTNNNNCCANNNNNATNGTNTTTTNAAAACATATGTGGGGAANAAATNCCTTNNNNNGAANTAANAATTTNGNTNNACANNTGNNNGCCCAAAAAAATTNCTTAANCCNNAANTTTTTNGNNTNNANACNNNNNNNNNNNNNNNGNTGNNNNGNGNNGTNNGNAANNNNTNTNNAAANANNNNNNNNNNAANNNGGGGGNTNNNNNNNNNNCCNNNCCCCCNNGNNNTTNTTNNNNNNNNGNTTNNNNNNGNNNNNNNNGGGNNNAAAATTNNT

>24W_1.5_27
NNNNNNNNNNNCNGNNNNNNNNGNTATCAACGCAGAGTACATGGGCTTACAAAAAGGTGCGATATGAAAAATCAAGAGGAGTCTGGCTGGCAAGCTTTTCTGACATTATGCTCTAAAATGCAAAAAGAAAAGTTTTTACAAGACCTTTTTTCGCTGTTTTTGTCTTTTGGCGAACGTAAAGATGTCGCTTCTCGCTATCATATCATTCGAGCTCTTTTAGAAGGGGAGCTCAGTCTAAGATAGATAACATAGAGATACTGAGNGNNTATCGCANNNGTTANNNNAGGATCTANNGCCNNNATAAGATCGNNNNCNCGAGGGNNGAGACTTTTNNGAANAGAGATNNNATCCTCTTNNGTANNATACGNNNAACNNNGAAAGTAGNTGGNNNCACACGGTGTNNNTGNNNTAANTATTNNNTTTTAGCCTTTGTGGTTCGTTAGNNCNANNNGCACGATTCNNGGAAACTCTCTTTTTNNNNNNGATGGTTTNGNNNATNNTNAAAAGTTNNNCCGCTNNCGGCNNNCCTGGCTTCCTNNNGAAAGCTGGCNNTTANNTACTTGGCTATAGGCCTAATTAANAAGCCTTTTATTGGATTANGAGATGTTCTTATTTNNNTACGAGCGTCTTTTTCGCGCAGGATTATTNTGTCGCCAGNTTTTTCTNNGATNNNNACACAATAATTTNNCGCCNAAAAGAGGTTNNAACATAAACATCCTTTTNGGGGTNNCGTTTCTTTCTCGATNNNCGAGTANNCCCTTTTCGGATTTAANNNNGTATGGGAGTTTTNNNTTTTTCCGGNNAGTTTTTTANNNNAAAGGATGGTTNTAGAAAACTTTGNNGNAATAATTTCTCGTACGATNTTANAATTTAGTCNNACTNNNNNNNGGCTAAANNNNNCTTATCCCTNNNNNTTNNNNNTNNNNNNA

>24W_1.5_28
NNNNNNNNNNNNNTGNNNNNNNGNGNTATCAACGCAGAGTACATGGGCTTACAAAAAGGTGCGATATGAAAAATCAAGAGGAGTCTGGCTGGCAAGCTTTTCTGACATTATGCTCTAAAATGCAAAAAGAAAAGTTTTTACAAGACCTTTTTTCGCTGTTTTTGTCTTTTGGCGAACGTAAAGATGTCGCTTCTCGCTATCATATCATTCGAGCTCTTTTAGAAGGGGAGCTCACTCAAAGAGAGATAGCAGAGAAATACGGAGTCAGTATCGCACAAATTACCAGAGGATCTAATGCCCTTAAAGGATCAGATCCTCAATTTAAAGAGTTTTTACAAAAAGAGATCTGATCTTCTTTTGTAAAATACAAATAAGATTGAAAGTATTTGTATGCACGCGTTGTTAATGAACAAATATTCTGTTTTAGCAGTTTTGGTACGTAAGTATAGCTGCAGCATGCCATGCAAATCAGCTTTTCAAGCTGATTGCTTCCAAGATATTCAAAAATTCATCCTCTTACAGCGTGCCTGGCTTTCTTTTGAAAGCTGGCGCTTATCTACTTGGCGATAGGCCTCCTTAATAAGACTTTTATTTGATGATTAGAAGTTCTTATAAAAGTANNAGCGACGTTTTTTTNGGGGAGGATTATTCNNNCGCCGGTTTTTCATTGTTTTAAACATATNATTTTNTNNGANNAAAAATNTNAAANNNAAACTCNTTTTGGGGAANCTTCNTTCCCAAAAANCAATCACCCCCTNNNCGGANNTAAAANCGGAAGGGGGNATTCTCANTCTNNAGAAAATTTTTTNACCANAAAAGGNNNGGTTTTTNNAAAACTTTTGGGGGNNAAAAAANNNTCTGGAANNGANTTAAAAATTTGGGCCNGACTATTTGANNGCNGAAAANANTNATTATANNGCAAAAATTTTTNNNNACNNAACAAAAAAACNGGATNAGGNNNGGGGCAGGTNNAGGANNNNAAATCTTTGNNAAANNNGGNNNGGNNNNNANNNGGGNNGGGANNNNNNNNNNNANNNANNNNCCCTNNGNNNT

>24W_1.5_29
CCATGGTTATATCTGTTTCATAGTAGATCTCACACATAAAATGGGTTTACCAATGGTGTATAATAAAAAATAAAAGGAAAAGAGCAATCTAATTTATAATGAGTAAAGACTGTCCTGACAAGAATTTGCCAACTACCTTGTCGATCTCGCCTTTCACGAAAAGAAACAAATTCATCCAACTGATCGGCACCCGAGGCCAAACGATCTTCTTCGTGTACGAGAACAACCTGTCTATCTTCAAAGATGACATGCCTGATCCTGTCCCCATGGAGGGTCCTGTGCCCAGGCACGAGTTTGATCCTAAGGGGAAAGGGAGGGGGGTACCCTACCAATGACCCCAGCCCGACAACGTGATCGTTACCTTTGCTCATCCCTGCCCTTTGCCTGGGACATAGTGTCCCCTCTTTTTTTGTACGGCTCTAGCTCCCATGTAAAACATCCTGGCGATCCACCTGATTAACTTCCTCGCTCTTTTCCA

>24W_1.5_30
CCATGCTCTAGTCTGTCTCCTGGTAGGTATCAACGCAGAGTACATGGGCTTACAAAAAGGTGCGATATGAAAAATCAAGAGGAGTCTGGCTGGCAAGCTTTTCTGACATTATGCTCTAAAATGCAAAAAGAAAAGTTTTTACAAGACCTTTTTTCGCTGTTTTTGTCTTTTGGCGAACGTTCAGATGTCGCTCCTTTACCTTATGCGCCACACTCTGTTTTACCGGCGCCCCCGTACCCCCTCCAACATTTGCCCGCATGTTTAAGCGGCACTATCTTATTGTGTACATCAAGTTATTCGCCTCGAGCAGGCCCATATCCCAAATTGAAAGAGTTTTCCAAAAAGACATCTGATCTTCTTTTGCTCATCCCCATAAGATTGATGGTCTTGGCCTGTGCCTGGTGTTAACCGACCCATAATCCGTTCTACCGCTTTTGCGCCGCTGCTACAACGACAGCAGGCAAGCAAAATCCGCTTTTCCGCCCATTGCTTCCAGGACATTCAAAAATTCATCCTCTTACAGCGTGCCTGGCTTTCTTTTGAAAGCTGGCGCTTATCTACTTGGCGATAGGCCTAATTAAGAAGCCTTTTATTTGACTACGAGATGTTCATATATTAGTAAGAGCGTCTTTTTTGCGCAGGATTATTCTGTCACCAGATATTTTCTATGATTTTAACACTATAATTTTTATGGACAAACATGTTCTAACATAAACATCCTTTTTGAAAGACAATCCCTTCCCAAATTATCGATAAGGCCCATATGCTGATTCTAAAAGCGGAATGGGAGCATGATCATTACTTCGTCAAAGATCTTTTACCTGAACAAGATTGTATGTTGAAAAATATGCTGCGGCAGAACAATTACGTCTGACTAGAAGTAAGTAAATATCTGGTCGAAGCATATTGATCGTCCCTAAAAGAAATTTCTTAAATGGCGTAAGATCATGATGCATGACTGAGCACTAAACCTGATCATTGACTCTGCTCAAGGCTATGCATTGTAAAGCTATCGTATGCAAAAACAAGCTAGTACTGGATCAGAGCTGATACTTGAAATACTCGGAAGCAACACTGGACAATTCATGACATAGACTGCTACACTACTGTAATCCAAGTGTCAAGGACT


>24W_1.5_31
TCTCTCATCTCTAGCTGTCTCAAGTGGTATCAACGCAGAGTACATGGGCTTACAAAAAGGTGCGATATGAAAAATCAAGAGGAGTCTGGCTGGCAAGCTTTTCTGACATTATGCTCTAAAATGCAAAAAGAAAAGTTTTTACAAGACCTTTTTTCGCTGTTTTTGTCTTTTGGCGAACGTAAATATGTCCCTTCTCGCTAGCATATCATTCGAGCTCGTTTGCAAAGTGAACTAACTATAATAGAGAAATACATAGAGAGTATCACACAGTTTCCCTGAAGATCCAATGCCCTTAAAAGATCGGGAAAGAGATCAGATACTGCTTTGAAAGAGGTTTTGATCAAATAGATCTGATCTTCTGTTGAAAGTACTTTAATATGGAAAGATGTGTATGCCGCGTTGAAGTGAACTAATTTTGTGATTTTAGCAGA

>24Bpd_R2_1.0_1
CAGGTAGTTCTAGCTGGCACATAGTAGGTATCACGCAGAGTACATGGGGAAGTAAGAGCGTCTTTTTTGCGCTTGTTTATTCTGTCGCCAGTTTTTTCTACGATTTGGCGCTCCCATTTTATGGAGAAAAGATGTTCCCCATGACCATCGTTTTGGGGGAATGTTCAATGCCAGGAAACCTTATACAGTGTATACACTATA

>24Bpd_R2_1.0_2
TCCGCTCTAGTCTGGTACATGTAGGTATCAACGCAGAGTACATGGGGAAGTAAACGTCTTTTTTGCGGTATTGGAGGGGTCTTCGGCTTGACTCGCTTTCTTGGACTCTCTAGAGGAGGATGACTGAGATTGAGCGCAGGCTCTCTCACCCAACGCACTTTTTTTTTTTTAAAAACCCTACCCCAA

>24Bpd_R2_1.0_3
CCCGACTAAGAGGGTTCTGTGGTATCACGCAGAGTACATGGGGAAGATAGACTGTTAGGTTAAAAGGGAAGTCACTATATGGAGACCCAAGCTGGCTGCGCTTTAAAAATTAAGCTTGGAACCGACTCGGATCCATGTCTTGTTTTTCTTGTTTTATTGCCCTAGTCTCTAGTCACTGTGTTAATCTTACAACCAGAACTCAGTTACCCCCTGCATACACGAATACTTTCTGAACCCATGTTTATTACACTGACAAAGTTTTCGGATCCTCATTTTTACATTCAACTCAGAGACTTGTTCTTACCTTTCTTTTCCAATGTTCCTTGGTTCCATGCTTATACATGTCTCTGGCACCAATGGTACTAAGAAGTTTGAAAACCCTGTCCGACCAGTTAATGATGGTGTTTATTTTGCTTCCAATGACATTCTAACCTAATAATAGGCTGGATTTTTGGAACTACTTCA

>24Bpd_R2_1.0_4
GCCGCTCTATCTGTCACAAGTAGGTATCACGCAGAGTACATGGGGAAGTAAGAGCGTCTTTTTTGCGGGGACATTTCACGTCTCCAGTTTTTTGCTGCGTTCCGCTCTCTTTAGGGGGGGAAAATCTAGGCTCGCTGGTGGCCCCCCTCACGGAGCCA


>24Bpd_R2_1.0_5
CAGCTACTGTCGTCAGCAGTCTGCATGACGCTGTAGCTAGTCATCGCAGTCAGGGCTAAGCTCTGTTCTGGGGGCTCCCGGTTCTGTGGGTC


>24Bpd_R2_1.0_6
CCATGCTTATAGTCTGTTACATGGTGGTATCACGCAGAGTACATGGGCGACGATTTTAACACTATAATTTTGTGAAAAAGAAGGAGGCTCGACATGAACATCCTTTTGGGGGACTCTTAAAAGAACCCAGCTAGGTACCCGACCTAATCTCGCTTTAGCCTCAAATTTCATGTCCACTGTCTTCCTG


>24Bpd_R2_1.0_7
CCTGCTCTAGTCGTGGCACATAGTAGGTATCAACGCAGAGTACATGGGGAAGTAAGAGCGTCTTTTTTGCGTGGAATAGAATAGAATTCAGTGGTCGCCATTTACAACGTCCTTTCAGAAAAAAACCCGGAAAGTTACCCAACTTAATCGCCTTGCATCACATCCCCCTTTCGCCAGCTGGCGTAATAACTGAAAAGGCCCGCACCGATCGCCCTTCCCAACAGTTGCCCAGCCTGAATGGATAATGGTCTCTGAATGAAATTGCGCATTAAGCGCGGCGGGTGTGGTGGTTACTCCCAGCACGACAGCTATACTTGCCACCGCCCTACCGCCCGCTCCTTTCGCTTTCTTCCCTTCCTTTCACCCCTCGTTCGCCGGCTTTCCCCGGCAAGATCTAAATCAGGGGCTCCCTTTAGGGTTCATATTTATTGGTTTACGACATCTCAACCCCAAAAAACTTGATTATGGTGATGGTTCATAACTGGGCCATCGCCGTGATACATGGTTTTTCGCCCTTT


>24Bpd_R2_1.0_8
CTTGCTTCAAGAGTGTCTCATGTAGGTATCAACGCAGAGTACATGGGGAAGAAACGCTTTTGCTTGGAGAGGGAGGGCACAAAATGGACTAGATTTGGGCTCCTAAAAAGGAAAACAAGGATGCGACCGAGGAACCTCGCCCAGTTTTTCATGTT

>24W_R2_1.0_1
GCCGCTTATAGAGACGCTCTGTAGGTATCAACGCAGAGTACATGGGCTATGATTTTAACACTATAATTTTATGGATAGGAAAGGTTCAAGTAACATCCTTTCGGGGCCCCCCTAAAAGAACGATAAG

>24W_R2_1.0_2
CATGTCGTCCATGTCAGGTCATGATAGTGGTATCAACGCAGAGTACATGGGCTATGATTTTAACACTATAATTTTATGGAGAAAAGATGTTCAAACATAAACATCCTTTTGGGGGAGCGTTCCTTCCCGAAGAACTATTAGCCCCTATACAGAATCTAAAAGCGGAATGGGAGATTCTCAAAACTCAGCAAAGTTTTTTATCTGAACTAGATTGTATTTTGAAAAACTATGCGGGGAGACAAACTCCTCTGACTGAAGTTAAGAATTTTGCTCGAGCTATTGATGGCCCTAGAGTATTTCTTAAACGCGAAGATCTTTTGCATACAGGAGCACATAAACTGAATAATGCTCTTGGTCAGAGTTTGCTTGCGCTATATCTCGGGAAAACACCCGTTGTATACTTGAACAAAGCGCCGGCCAACTTGTAGTTTCTCCGCCACTGCGTTGTTTTATTTGAGGTTAAAATGGGTAATCAAAATGGGAAACAAGGTGGTGGAGAACCAACCGGGGGTCCGAAAAAAACCCTCATTTTAGAGTTATTTTCTTGGTAATAAAAAGTGCAGAGAACCCAAAAATGTTTTTTATTCTATCTCTCCCAGTTTGGGAAAAAACCCTCGGTTTTAAAAAAATATCGCTTGGGGCCCGACTTAGAGGACCATTATTTTTACCCCCGAGTTCTGCGGATTTTTTTCCCCCCCGTAAAATCTCAGAAAGAAAAAGACA

>24W_R2_1.0_3
NNNNN

>24W_R2_1.0_4
CCCCTGCTTCTAGTCGTGGCTCATAGTAGGTATCAACGCAGAGTACATGGGCTATGATTTTAACACTATAATTTTATGGAGAAAAGATGTTCAAACATAAACATCCTTTTGGGGGAGTGTTCCATCCCGAAGAACTATTATCCCCTATGCGGAATCCACCAGCGGGGAGGGTGAATTTCTCACCCAACACACAACATATCTCTCTTACTATAGTGTTTTTTAAAAAACAATGCGGGGAAGGAAACGCCTCTCACTGCCGTTAGAAATTGCGCGCCCCAGCGATGGCCCTAAAGTATTTCTTAAAGCGAAGATCTTTTGCATACAGGAACACAAAACTGAATACTCTCTTGGTCACGCTTGCTTGCTAAAAACCTTTTCACACCACCCCCTGTCCTGGAAAAAGGCCTGTATTTGTGTTTGTTAGTAGGCAAAA

>24W_R2_1.0_5
NNNNN

>24W_R2_1.0_6
CATAGTAGTTAATATTGTTACTCCTACTTAGAACTCTCCTAGGTCGACTACGAGTTCGAATTTAATAGTTTTAAGGCCAACGAGATTAATTAGCTCGCTCTCGCTCCCTTGAAGGAAGGAAAAGAGACTTGATGGAGGCTCTCTCCCTCATTAATTT

>24W_R2_1.0_7
CTATCAGTATTTATATCTGTTAAACAGAGATTCTCACATATAAGGAGCAATGAGAATTCACCTAACCGAAAAAGACAAATGGCTGGACACACTTTAAACGGAGTTACATGGAAAACCCTGTACCCTACCCAACTTCCCGCCTTGCATCCATCTTTCTTTCGCCAGCTGGCGTAATAACAAAGAGGCCCGCACCGATCTTCCTTCCCAACGCTTGCCCTGCCTGAATGATGAACGGACCCTGCATGGACCCATTCATTAAGCCCGGCGAGGGGGGTGGTTACGCGCAGCGTGACACACTACACTTGCCAGCGCCCTACCGCCCGCTCCTTTTTCTTTCTTCCCTTCCTTTCTCGCCACGTTCGCCTGCTTTCCCCGGCTATCTCTAAATCGGGGGCTCCCTTTAGGGTACCGATTGATTGCTTTACGGCCCCTCCCCCCCAAAAAATTTGATTATGGGGATGGTTCACGTACTGGGCCATCGCCCTGATAGACGGTTTTTCTCCCTTTGAGAATGGACTCCCCGTACTTTAGGACTGTACTCCTGTTCCGGACTGAAACTCAACTCAACCCTATCACGTCCTATTCTTTATATTGATAAAGGATTATGTCGATTTCTTGCCTAAAGGCTTGAAAAATGATCTGATTAAAATGAAACTCTTAACTTTAAATTTATAAT

>24W_R2_1.0_8
NNNNN

>24W_R2_1.5_3
AAAGACCCTGATACAAGTGTGTTCCAAGAGATCTCTCGGATACTAGAGACCCACTGCTTACTGGCTTATCGAAGTTTAGAAGTCTAACTATAGGGAGACCCAAGCTGGCTAGCGTTTATACTTAAACTTGGTACCGACCTCGGATCCATGTTTGTTTTTCTTGTTTTATTGCCACTAGTCTCTAGTCAGTGTGTTAATCTTACAACCAGAACTCAATTACCCCCTGCATACACTAATTCTTTCACACCTGGTGTTGATTACCCTGACAAAGTTTTCAGATCCTCATTTTTACATTCAACTCGGACTTGTTCTTACCTTTCTTTTCCAATGTTACTTGGTTCCATGCTATACATGTCTCTGGGACCAATGGTACTATTAGGTTTGATAACCCTGTCCTACCAGTTAATGATGGTGTTTATTTTGCTTCCACTGAGAAGTCTAACCTAATAAAAGGCTGGATTTTTGGTACTACTTTAGATTCGAAAACCCACTTCCTACTTATTGTTAATACCGCTGCTAATGTTGTTATTAAAGTCTGTGAATTTCAATTTGGTAATGATCCATTTTTGGCTGTTTATTACCACAAAAACAACAAAAGTTGGATGGAAAAATGAGTTCAAAGTTCTATTCTAATGCGAATAATTGCACCTCTTGAAATATGACTCTCAGCTTTTCTTATGGACCTTGTAGGAAAACAAGGTATTTTCAAAAATCTTAAGGGATTTGTGTTAAAAATATTGATGGTTAATTTTAAAATAGATTCCAATCCCAACCCTATGAATTTAATGCGGAA

>24Bpd_R3_1.0_1
CCCCGACTTCTATCTGGTTCCTAGTAGGTATCACGCAGAGTACATGGGCTATGATTTTAACACTATAATTTTGGGGGGTCGTCTCCTTATTCTTCTAGCCCTTTCTGCGTTCTAAAAAAAGGAAAAAAATGCAAACGCTCAAGGGCTCCTCTCTCCCGTTCTGACTTTTTTTTCTCTCTCAAATTTCCTCATATTAACTGAACTCTATGGTCTTTTCTAAAAACCACACAAAGAAGAAGAAAGCGCGTGGCCCACTCTACAAAAATAGCAACATTGTGTTGATGTCTATAACATTTGTAATGAGGTCTTCAGAGGGGGTCCCCAAGAGAGCTCTTATTTTTAAAATTGATTTTTGACAA

>24Bpd_R3_1.0_2
CTTGTCGTCCATGCAGGGCAAGCGGTGGTATCAACGCAGAGTACATGGGCTATGATTTTAACACTATAATTTTATGGAGAAAAGATGTTCAAACATAAACATCCTTTTGGGGGAGCGTTCCTTCCCGAAGAACTATTAGCCCCTATACAGAATCTAAAAGCGGAATGGGAGATTCTCAAAACTCAGCAAAGTTTTTTATCTGAACTAGATTGTATTTTGAAAAACTATGCGGGGAGACAAACTCCTCTGTGTTGATTCAAGATTAGGTTCCAGATCCTCATTTTCACATTCAATTCCTGAACGTTCTTACCTTTCGCTTACAGAGTTACTTGGTCCCATGCTGGCCCTTGGTCAGGTACCAATGGTTCAAATAGGGGTGATACCCCTGTCCTACCATTTAACGGTGGTGTTCATTTTGTTTCCTCTGCCAAACCTTCTGGGCCCCGACGCTGGATAAAATGGTACAACTTAAAAAACACCAACCGGGTCGGTACGTAATGTTCAAAACGCTGCTAATGTTGTCATTATAGTCTGTGAATTCCCTTTTGATCAAGATCGACATGTGGGCGCAAAGTACCATTTAATTTAAGTGTACACGATGGGGAAAGAATTCATAGTTTACTCAAGTGCGTATAGGTATACACTTTCGAACGTTTACTCTTTCCCTTTCATCTTCCAATTTTTCACTCCGCAAAAATTTCAAAAATGAAAGGCAATTTCCGGTACACACTTTGAGATAGTCTTGGAATACTGGATTGTCTGGGTAGGAGACTCGCTACAAGGGGTATTGATTTTTTCGCGTTGTTTTTATCCACCATTACAAGGATTCATAATAATTGGCCCTTATTTTCTGACCCACCTTTCTTTTCCAACCTCTTAATACCTTCCTATACGACGTCGCTCTTCTTCTTTCGACGAGAGAAAAAAAAAAAAAACTTGGCAAATTCCGGGCGTAATACAATACTATATACTACTCTCTCCCGTTAG

>24Bpd_R3_1.0_4
CTTAAAGTACTATCTGTCTCAAAAAGGTATCACGCAGAGTACATGGGCTATGATTTTAACACTATAATTTTATGGAGAAAAGATGTTCAAACATAAACATCCTTTTGGGGGAGCGTTCCTTCCCAAACAAGGAATAGACCCCAGATCCATGTTTGTTTTTCAATGTTTTATTGCTACTACTCTCTAAACAGAGTGTTGATCTCACAACCGTTCCTCAATTACCCCCAGCATACACGAATTCTG

>24Bpd_R3_1.0_5
CATGGGCCTGCTCTAGCTGTCACCAGTAGGTATCACGCAGAGTACTGGGCTATGATTTTCTACTATTATTTTGTGAAAAGAGGGTCGCATGATCATCCTTTTGGGGGAGCGTTCCAAAACCACAAGGATTCGAGCCCCTCTCCACGCATCATAGCCCTGTTTA

>24Bpd_R3_1.0_6
TACCCGCTTATAGTCTGGCTGTGTGGTATCAACGCAGAGTACATGGGCTATGATTTTAACACTATAATTTTATGGAGAAAAGATGTTCAAACATAAACATCCTTTTGGGGGAGCGTTCCTTCCCGAAGAACTTTTACCCCCTGTATGTAATCTAAATTTGAATGGGGAGATTCTCAAAACTCTGTGTTCTTCTTATTATGAGAACTATAGTTCTCCCTGAATACTTTAAGTCTGACACAAACGCCGTTGATTACCCTGAATAAGTTTGCAGATTCTCTTGATGCCTTCAGATCATGTCTTGATCGCACAGATCTTTTCCAATGGGAAGTGCTTCCATTCTATACTTGTCTTTGGGACCAATGGCATGCTTAGTTTCGGGGGACATGTCCTGCCGAATAAGGAAAGTGTTCTTATTACTTGGGTTAGAAGTCCCCCCTCTTGGTACGCAGGATATATGGAACTACTACACATTCGAAGACCCCTCCGGATTTGTTGGTCATAACCCTACGGCC

>24Bpd_R3_1.0_7
CCTGCTTCTAGTCGTGTCTCATAGTAGGTATCAACGCAGAGTACATGGGCTATGATTTTAACACTATAATTTTATGGAGAAAAGATGGGACACGTGACCCTGCTGGGGGGGGGGAAAACCCTGGCGGTACCCAACCTCGGCTCCTTGTTTGTTTTTCTTGTTTTATTGCCAGGCGTCTCAACTCAGAGGGCCAATCTTATAACCCTTCCTCACTTACGCCCTGCCTGCATGGATTATGGCCCCCCCGGGGTTTAGTACACTGACAAAGTTTGGAGATCCGCTTTCTTACATTCTGACCGCGACTTGTGCTTACCTTTCATTTCCCATGTCATTTGCTTCCTTGCCTTCCTTGCTCGCTGGGACCGCCGGTACTCCCAGGCTAGATCACCCTGTCCGGCTCCTTAATGGGGGTGTATATTTTGCTTCCCTGACAAGTCTCCCACCATATTAAGCTGGATTTTGGGTACTACATTGGACCCGCGCACTGATACCCTACTTATTGCCCATAACCCTACTAATGCTGTTATTAAAGTCGGGGACTCTCGATTCTGACAGGATCCACTTTTGGCTGTTTATCAGCCTAGAAACAACAATAATTGGATGGAAGCCGATTTCAGACTATATTCTAGTGCAAGAACTTGCTTTTAGAATTTGTCTCTCACTCTTATCTTAAGGACCTTGCATAGAAATCAGGGATGCTTCAAAAATCTCCATACACATTGGGTTAAAAATATGGATGGGTATAGTGCACTCTCAGCAAAGCACGCGCTGATGAGTTTATTGTGGCCTCGTCCCCGACAGACTTCTACGCCTTAAGAACACATCCATGACAGTGCCTGACTGCGCTCCTAGCATCACCTTGGTTTCAAACTTTCCCTTCTAGTCCCCCCCTTTCTTTCTTCGACCCTTTCCACCCCCTTCCCCCGCTATCCCTCCATAACCTATTTTTCTCTATCACGACCATAAC

>24Bpd_R3_1.0_8
ATTCAGCTTATAGTCGTGTCTCCAGCAGGTATCACGCAGAGTACATGGGCTATGATTTTAACACTATAATTTTTGGAGGGGGAACGCCTGCATATAATCCCCTTGGGGCCATAAAAAAACCGGAACGAGCTCATTTTGGTCCTTCCTTCCTGGGGTTCTCTTCCTCCGCTGCCGCACGAGGGTAATATCCAAGAAACTTACGGCACAGCCCCTATAATAAACATAACTAAGACCTTAAGGATGGCTACATAACTTGACTCAAACTTTTTCCGGGTTTTATTCATAACGTGTTGGTTCCCGGTCACCTGCAGAAACATGCCTCCGCTATTATTTGTTTTTTTTGGTTCCTTAAAA

>24W_R3_1.0_1
CCCATGCTTCTAGTCGTGGCAGATAGTAGGTATCAACGCAGAGTACATGGGCTATGATTTTAACACTATAATTTTATGGAAAAAAGATGTTCAAACATGAACATCCTTTTGGGGGAGCGTGAAAGGCCAAACCCGGATGTTACCCTATATAAACGCCTTGCATCAAATGTTCCATTTCTCCAGCTGGCATAATAACGAATATGCCCGCACCGATTGCCCTTCGAACACCGCCAAAGAAGAAAGGCGATCTACTCAACCTGAAAAATTCATTAAGCTCGGGGGGGGTGGTGGTTACATATAAAACGACAGCATCTCTTGCCTACGCCCTCACATCCGCTTTGTTCGCTTTCTTGCCTTGCTTTTGGGAACAATGGCCGGCTTTCCACGGCAAGCTCTAAAACAAGGGCTCCCTTTAGGGTTCCGATTTATTGCCTTACTTTGCCTCCCCTAAAAAAAACTTGATTATGGGGAAGGACCACGTATTGGGCCATCGCCCCGCTACACAGTGTTTCCAACTTTGACTTTGGAGTCCAAATTCTCTCAGAATTTACACTTGTACCGGATAGGAACATCTCTCTACCCTAGCACCACCTATTCTTCAGATATAAAAGGGTTGTTGCCAACTTCTGCCTTAGGCCTAACAATAGATATCAATTTCGATAGTTTTAAAATTTTAC

>24W_R3_1.0_2
CATGCCTCTACTCGTGGCTATGTGGTATCACGCAGAGTACTGGGCTATGATTTTCCCTATAATTTTGTGGAGGGCGGGGGGCTCTTCTTGGGGGTCCTTCTCGGGGGCCTTTGGGGCGGGGCGTGGCGGCGCTTTTTTGGGCGCCCGCCCCCCCCCGCCCGCTG

>24W_R3_1.0_3
GCCGGTAGTCCAATCTGGTCTCGTGGTGGTATCAACGCAGAGTACATGGGCTATGATTTTAACACTATAATTTTATGGAGAAAAGATGTTCAAACATAAACATCCTTTTGGGGGAGCGTTCCTTCCCGAAGAACTATTAGCCCCTATACAGAATCTAAAAGCGGAATGGGAGATTCTCAAAACTCACCAAAGTTTTTTTTCTTAGAAATATAGTGTATTTTGAAAAACTGTGCGGGGAGACAAACTCCTCTGACTGAAGTTAAAAATTTTGCTCGCGCAATGGAGGGCCCTAGAGAATTTCTTAAACGCGAAGATCTTTTGCATACAGGAGCAAAAGGCTGAATAATGCTCTTGGGCAGGGTTTGCTTGCTAATATTTGAGGAAACCGTGTTCAACCTAAAAAAGTTGCGGACACATTGGTTATCCAGAGCAAACTTCTGTTGCCTTCTTATGATCCAATGGTTATTTATAAGAGACACCACGTTGTTCGAAAAGACATTACCGGAAGGGCGCGACATTTTGCTTTTTAGGCCCGGAATTCGCAACAGAAACAAAAAAACCCTCCCGACCCAAATTGCTTCCAGTTTAAGTCTACCAAATTGGAAAAAACCTTTCCGTTTTCGCAAAGCGTAGGGGGATCACTTTGGGCGCTTATCCTTCACCCCTTTATCCTTTGAATTTTTTCAACCCCCCAAAAAAAACTTTGAAAGAAAAGGGGAAATCCATATCCACTTTCTGGGATCGGGGATCTGGGAAATAGTATTTCTGGGAATAAAGATCCCCCCCCAAGAGGTTATAGTTTTTTATCCTTTTGTGCTAATACCACAATCGTGAAAAAAAAATAATTTGGACCTGGTTGGAGCACGCCCTGCCCCTT

>24W_R3_1.0_5
TCCAGGCTTCATAGTCGTGGCACATAGTAGGTATCAACGCAGAGTACATGGGCTATGATTTTAACACTATAATTTTATGGAAGGAAGAGGTGCCACGATTCATCCTTGGGGGGGGGCTAAAAAACCTCAAGATATCCAACTTAATCGCCTTGCAACACATCCCCGTTTCGCCGGCTGGCGTAATAACTAAGAGGCCCGATCTCATAGCCATTCCGATTTTTGCGCAGCATGCATGGCGAATGGACGCCTTCGGGAGCAGCACATTAAGTGCGGCTGGTGAGGTGGTGCTCTACATTATGTCCGCGACACTTGCATGCCTTCTATCTCCCACTCCTTTCGCTTACTTGCGTTCCTTGCTCGCCACGATCGCCGGTTTACCCCGGTAAGCTCTAACTGGCGGACTCCCTTTAGGGTGCAATTTTTTGCTTCCATCACCACCTCCCCTTCCTATTGGTAGGGTGATGGTTCACTAAATGGGCCCTCGCTCTGATAAACCATTTTTCGCCCTTTGCCTAGGAGTCCACGTTCTTTGTAGAGGACTCTTGATCCTAACTGGATCATCACTCATCCTTATTTTACTCTAGTAATCTCATCTATAATTGGAATAAGCCGATTTCATACAATTATTTAAAA

>24W_R3_1.0_6
GCCATGCTTCTAGTCGTGGCACATAGTGGTATCAACGCAGAGTACATGGGAACACTATAATTTTATGGAGAAAGATGGTCAGACATAAACATCCTTTTGGGGGACGTTGTTCCTTTGAGAAATTGACCACGATGACAGGCTAAAGGCCGAGCGATTTTCTAGTATTCATTCATTCATTCATACA

>24W_R3_1.0_8
CACCTTCAGCTTCTATCGTGCTCTCATAGTGCTATCCCGCTAGTCTGGGCTATGATTTTCCCTATTTTTTTTTTGTAGAGAGGGTCCCCATCCCAGCCTCTTTTGGGGGATTTCTAAGCGCGGGGACCGAGCTCAGATCCTGTTGTTTCCCTCCCCA

>24W_R3_1.0_9
NNNNNNNNNNNNNNNNNNNNNNNNNNNNNNNTATCAACGCAGAGTACATGGGCTATGATTTTAACACTATAATTTTATGGAGAAAAGATGTTCAAACATAAACATCCTTTTGGGGGAGCGTTCCTTCCCGAAGAACTATTAGCCCCTATACAGAATCTAAAAGCGGAATGGGAGATTCTCAAAACTCAGCAAAGTTTTTTATCTGAACTAGATTGTATTTTGAAAAACTATGCGGGGAGACAAACTCCTCTGACTGAAGTTAAGAATTTTGCTCGAGCTATTGATGGCCCTAGAGTATTTCTTAAACGCGAAGATCTTTTGCATACAGGAGCACATAAACTGAATAATGCTCTTGGTCAGTGTTTGCTTGCTAAATATCTTGGGAAAACACGTGTTGTAGCTGAAACAGGTGCGGGACAACATGGAGTAGCAACAGCAACACCGTGTGCTTATCTAGGATTATATTGTGNNNTATACNAGGGGGAACNAAATGTGGGGNACNGCCAAACCCNGTGGAGAGAAAATGNCNTTTTTAAGGNNNNGATTTCCTCNNNGAAACAANGGNNATATTGGGGCACCCAAATGTGCTGTCTGTNGCTCTCTNCCAGATGGGGAAAAAANNNCTCCCTTTCACACANNNTCGTAGGGGAACCGNNATTNNNNCCTNTANTTTNCCCCNNNNCCNNCNNNATTTTTNNCCTCCNATAAANNCCTTAAAAAAAAAGNAANATCCNANNCCATCCCCNNNCANTATTCGGGAANNTGNNNTNNNCGGATGAAAGAAGGGNCCNNNNACNTCNNNGNNTTTTTNNCGATGTTTTACCCCCACCCCNGNGNNNCAAATNNGGGGANNNGGGANNGGNNAAGAATGGNNNTTTTAGAGNNTGNNNTTTTTTTGTTAGAAAAAANNNNNAAANNNNNNNNNNNNNNNNNNNNNNNTTTNNNNNNNANNGNNNNANAAAAAAAAAAAAAANNNNNAAAAAANNNNNNNNNNNNNNNNNTTNNNNTTNTCNNNNNNNNNNNNNNNNNNNNNNNNNNNNNNNCNNCT

>24W_R3_1.5_1
ACAGCTTTATATTCTGTGGTATCACGCAAAACATGGGCTTACAAAGGGCCATATGATTTTAAAAAAAAAGAGGACTGGCTGGAAATCATCCGCTGTGCCCTTAAAAAGGAGATGTTTTATTAATACATTTTAATTAT

>24W_R3_1.5_2
CTTCCCCTCATAGATCACTGTGGTATCACGCAGAGTACATGGGATTACAAAAGGTGCGATATGATTGAAAAAGGGTCTGGCTGGCGGCTCTTCTGACTGTCCCCTAAAAAAGACAATGAAAGGCTAGGGGCGCCTCCCTCCTTTTATACTTTTTTCATACGTTGAACCCCCTCTCCCCCGGTATTCCCAACAATCCAAAAAAAGGGGGAGGGGGGGACCC

>24W_R3_1.5_11
NNNNNNNNNNNNNNNNNNNNNNNNNNNGTATCAACGCAGAGTACATGGGGAACGTAAAGATGNNNNTTCTCNNNNNNNNNANNNNTNNNAGCTCTGNNANAAAGGGGAGGCTATCGNTNAAANNTANCCTAGGTACCGAGCTCGGATCCATGTTTGTTTTTCTTGTTTTATTGCCACTAGTCTCTAGTCAGTGTGTTAATCTTACAACCAGAACTCAATTACCCCCTGCATACACTAGTTCTTTCACACGTGGTGTTTATTACCCTGACAAAGTTTTCAGATCCTCAGTTTTACATTCAACTCACGACTTGTTCTTACCTTTCTTTTCCAATGTTACTTGGTTCCATGCTATACATGTCTCTGGGACCAATGGTACTAAGAGGTTTGATAACCCTGTCCTACCATTTANTGATGGTGTTTATTTTGCTTCCACAGAGAAGTCTAACATAATANNAGGCTGGATTTTTGGTACTACATTAGATTCGAAGACCCAGTCACTACTTATTGTTAATAACGCTACTAATGTTGTTATTAAAGTCNNGGAATTAAAATTTAGTAATGATCCATTTNCGNGGTGCTTATTACCACATACACTANNNNNGTTGGATGGAAAGTGAGTTCAGAGTTTATTCTAGTGCGNNTAAATGCACTTNAGAATATGTCTCTCAGCCATTNCNTATGTACCTTGAACGAGATNGGGGTAATTTCAAATATCTTAGGAAATTTGCGNNTNAGAATNTGGATGAGTNTTTTAATATACCGTCGANNNNCNCNCCGANNGATTTAATGCGTGATCTNCTTNNGGTTTTACGGCTTNANNCCNTAGGAAAATGGGCAANNAGGACNNNCAACAATAAGGGTCTAACTTTANNGGCTTTNNNANNNAAANANGANNNCANANGACTANNNNNNNNAANGNNNCCNNNNNCNANNAAANNNNANNNNNNTTNGGNNNNNNNNNNNNTTCNT

>24W_R3_1.5_15
CGCCTCAAATCAAGTCGTGTTCACCTAGTGAGTATCAACGCAGAGTACATGGGCTATGATTTTAACACTATAATTTTATGGAGAGAAGATGTTCAAACATAAACATCCTTTTGGGGGACCCGTTAAATCCCAACA

>24W_R3_1.5_16
GCCCTGCTCTAGTCTGGCAATAGTAGGTATCAACGCAGAGTACATGGGATTACAAAAAGGTGCGATATGAAAAATCAAGAGGAGTCTGGCTGGCAAGCTTTTCTGACATTATGCTCTAAAATGCAAAAAGAAAAGTTTTTACAAGACCTTTTTTCGCTGTTTTTGTCTTTTGGCGAACGTAAAGATGTCGCTTCTCGCTATCCTATCATTCGAGCTCTTTTAGAAGGGGCCTGCACGCCCAAAGAGAGAGCCCAGAAAAATAGCGATAAGGGAGCCCGGTGAGGCCAGAGGATCCAATGCCCTTAAAGGATCAGATCCCCAATTTAAAGAGTTTTTACAAAAAGAGATCTGATCTTCTTTTGTAAAATACCAATAACATTGACAGTATTTGTATGCACGCGTTGTTATGAACAAGTATTCTGTTTTGGCCGTTTCGGCACCTAGGTCTCCCTGCAACAAGCCCATGCAAAACCGTTTTTACAGCGGATGGCTTCCGGATATTCCAAATTTCGCCCTCTCACGGCGTGCCTGGCTTTCTTTTGAAAGCTGGCTCTTATCTACTTGGCGATAGGCCTAATTAATAAGCCTTTTATTTGACTAAGAGATGTTCTTATAGAAGTGAAGAGCGTCTATTTTTGCGCGGATTATTCTGTCGCCAGAATTTTTCTATGATTTTAACACTATTAATTTTATGGCCCCACTAATGTTCACCCATAACTCCATTTTGGGGGAACGCCCCTTCCAATAATTAGGAGCCCCTATCCGCATCTAGAAGCGGACTGGGAGCATAATATATCTTCGGAAAGTACTTCTACCACGAACTAAGATGGTAATTGTAGAAAAAATATGTGGCGGAGACAAATCTTGCGTCGGAATAGAAGCTCAAGACTATCGGTCTAACGACATGATCGCACTAAGAGTATGTACTTAAATCGCTTACGATCTATTTACTTCCAAGATCCACATAAAACTGAATGAATGCTTCATGGGGCTACGAGCTATGCCTTGATAAGATTACTTGGCTAAAACCAGAGGCTTGTTCCTGAGTACGGTGCTGAATTTCGGAACGTTCGGAACAGCACAGGCTGGATTCAGGTCAAGATTGTGCTACATACTGGTCACCATTAGCTGAAAGACT
