# Supplementary material for: The iron-dependent repressor YtgR is a tryptophan-dependent attenuator of the trpRBA operon in Chlamydia trachomatis
Source: Nat Commun. 2020 Dec 22;11:6430. doi: 10.1038/s41467-020-20181-5 (PMC7755916; doi:10.1038/s41467-020-20181-5)
Supplement: Supplementary file 11 — Supplementary Data 8 [file 41467_2020_20181_MOESM11_ESM.xlsx]

## Sheet: Supplementary Data 8
ID	Score	Seq	Notes	TMfold	TMfold_free_energy	ATfold	ATfold_free_energy
CtrL2_TrpL	0.374	UCUUCUUUUGUAAAAUACAAAUAAGAUUGAAAGUAUUUGUAUGCACGCGUUGUUAAUGAACAAAUAUUCUGUUUUAGCAGUUUUGGUACGUAAGUAUAGCUGCAGCAUGCCAUGCAAAUCAGCUUUUCAAGCUGAUUGCUUCCAAGAUAUUCAAAAAUUCAUCCUCUUACAGCGUGCCUGGCUUUCUUUUGAAAGCUGGCGCUUAUCUACUU		((((..((((((...)))))).))))(((.(((((.(((((((((.((.(((((....))))).............((((((...((((....)))))))))).)).)).)))))))((((((((...))))))))))))).)))..............................(((.(((((((....))))))))))............	-48.6	((((..((((((...)))))).))))..(((((((((((((((((.((.(((((....))))).............((((((...((((....)))))))))).)).)).)))))))))..)))))).((((((..((((...((((.................))))..))))....))))))............................	-35
Ecoli_K12_TrpL	0.626	GGCGCACUCCCGUUCUGGAUAAUGUUUUUUGCGCCGACAUCAUAACGGUUCUGGCAAAUAUUCUGAAAUGAGCUGUUGACAAUUAAUCAUCGAACUAGUUAACUAGUACGCAAGUUCACGUAAAAAGGGUAUCGACAAUGAAAGCAAUUUUCGUACUGAAAGGUUGGUGGCGCACUUCCUGAAACGGGCAGUGUAUUCACCAUGCGUAAAGCAAUCAGAUACCCAGCCCGCCUAAUGAGCGGGCUUUUUUUUGAACA		...((((((((((((.(((..........((((((..((((.(((((((((...((.......))....)))))))))...............(((((....)))))(((........)))......((((.(((.(((.......))).)))))))....)).))..))))))..))).)).))))).)))))........(((.....)))...........(((((((.......)))))))............	-62.6	.(((((((.((.(((..(((.((.(((((((((..(((....(((((((((...((.......))....)))))))))............((.(((((....))))).))...)))..))))))))).)))))....((((((.....))))))...))).))..))).))))...........(((((...(((((.....(((.....)))....)))))...)))))...........................	-52
Ecoli_K12_tnaC	0.338	GCUCCCCGAACGAUUGUGAUUCGAUUCACAUUUAAACAAUUUCAGAAUAGACAAAAACUCUGAGUGUAAUAAUGUAGCCUCGUGUCUUGCGAGGAUAAGUGCAUUAUGAAUAUCUUACAUAUAUGUGUGACCUCAAAAUGGUUCAAUAUUGACAACAAAAUUGUCGAUCACCGCCCUUGAUUUGCCCUUCUGUAGCCAUCACCAGAGCCAAACCGAUUAGAUUCAAUGUGAUCUAUUUGUUUGCUAUAUCUUAAUUU		(((....(((....(((((......))))).....(((..((((((............))))))))).((((((((.((((((.....)))))).....)))))))).......((((((....))))))..((((...(((.....((((((((.....))))))))....))).)))).......)))...))).........(((.((((.((.((((((......)))))).)))))))))............	-46.3	.......((((.(((((((......))))......(((..((((((............))))))))).((((((((.((((((.....)))))).....)))))))).......((((((....))))))......))).))))..........(((.((((((((......((.((((((((((......))))..))))..)).)).....))))..))))...)))............................	-36.7
