# Supplementary material for: The iron-dependent repressor YtgR is a tryptophan-dependent attenuator of the trpRBA operon in Chlamydia trachomatis
Source: Nat Commun. 2020 Dec 22;11:6430. doi: 10.1038/s41467-020-20181-5 (PMC7755916; doi:10.1038/s41467-020-20181-5)
Supplement: Supplementary file 12 — Supplementary Data 9 [file 41467_2020_20181_MOESM12_ESM.zip › Supplementary Data 9.txt]

PASIFIC Analysis Inputs
>Ecoli_K12_TrpL
GGCGCACTCCCGTTCTGGATAATGTTTTTTGCGCCGACATCATAACGGTTCTGGCAAATATTCTGAAATGAGCTGTTGACAATTAATCATCGAACTAGTTAACTAGTACGCAAGTTCACGTAAAAAGGGTATCGACAATGAAAGCAATTTTCGTACTGAAAGGTTGGTGGCGCACTTCCTGAAACGGGCAGTGTATTCACCATGCGTAAAGCAATCAGATACCCAGCCCGCCTAATGAGCGGGCTTTTTTTTGAACAAAATTAGAGAATAACA

>Ecoli_K12_tnaC
GCTCCCCGAACGATTGTGATTCGATTCACATTTAAACAATTTCAGAATAGACAAAAACTCTGAGTGTAATAATGTAGCCTCGTGTCTTGCGAGGATAAGTGCATTATGAATATCTTACATATATGTGTGACCTCAAAATGGTTCAATATTGACAACAAAATTGTCGATCACCGCCCTTGATTTGCCCTTCTGTAGCCATCACCAGAGCCAAACCGATTAGATTCAATGTGATCTATTTGTTTGCTATATCTTAATTTTGCCTTTTGCAAAGGTCATCTCTCGTTTATTTACTTGTTTTAGTAAATGATGGTGCTTGCATATATATCTGGCGAATTAATCGGTATAGCAGATGTAATATTCACAGGGATCACTGTAATTAAAATAAATGAAGGATTATGTA

>CtrL2_TrpL
TCTTCTTTTGTAAAATACAAATAAGATTGAAAGTATTTGTATGCACGCGTTGTTAATGAACAAATATTCTGTTTTAGCAGTTTTGGTACGTAAGTATAGCTGCAGCATGCCATGCAAATCAGCTTTTCAAGCTGATTGCTTCCAAGATATTCAAAAATTCATCCTCTTACAGCGTGCCTGGCTTTCTTTTGAAAGCTGGCGCTTATCTACTTGGCGATAGGCCTAATTAAGAAGCCTTTTATTTGATTAAGAGATGTTCTTATAGAAGTAAGAGCGTCTTTTTTGCGCAGGATTATTCTGTCGCCAGTTTTTTCTATGATTTTAACACTATAATTTTATGGAGAAAAG
