# Supplementary material for: The iron-dependent repressor YtgR is a tryptophan-dependent attenuator of the trpRBA operon in Chlamydia trachomatis
Source: Nat Commun. 2020 Dec 22;11:6430. doi: 10.1038/s41467-020-20181-5 (PMC7755916; doi:10.1038/s41467-020-20181-5)
Supplement: Supplementary file 15 — Source Data [file 41467_2020_20181_MOESM15_ESM.xlsx]

## Sheet: Fig1b
Gene	ID	Treatment	Ct	Quantity	ng_gDNA	Value	Log10_Value
euo	24 hpi	Mock	14.0548	19.1347	229.4	74403.3	4.92403
euo	24 hpi	Mock	13.4606	28.6019	303.9	83951.6	4.92403
euo	24 hpi	Mock	13.8276	22.313	322.7	61677.1	4.79012
euo	18+6 Bpd	Bpd	14.5614	13.5826	282.9	42826.6	4.63171
euo	18+6 Bpd	Bpd	14.6632	12.6787	269.6	41948.8	4.62272
euo	18+6 Bpd	Bpd	14.6517	12.7783	229	49774	4.697
euo	18+6 Trp-	Trp	14.3143	16.0544	288.9	49569.2	4.69521
euo	18+6 Trp-	Trp	14.6488	12.8028	262.3	43538.3	4.63887
euo	18+6 Trp-	Trp	14.3782	15.3752	290.3	47243.2	4.67434
euo	24 Bpd	Bpd	20.4684	0.249821	264.4	842.815	2.92573
euo	24 Bpd	Bpd	20.1525	0.309346	290.3	950.522	2.97796
euo	24 Bpd	Bpd	19.715	0.415885	284.2	1305.31	3.11571
euo	24 Trp-	Trp	17.9129	1.40726	244.8	5127.78	3.70993
euo	24 Trp-	Trp	18.3078	1.07741	245.9	3908.3	3.59199
euo	24 Trp-	Trp	17.6077	1.73001	245.9	6275.58	3.79765

## Sheet: Fig1c
Gene	ID	Treatment	gDNA_Ct_euo	Target_Ct	dCt	ng_gDNA	dCt/ng	Normalized_Value	Log2_Value
omcB	24 hpi	Mock	14.0548	19.4616	0.0235712	229.4	0.000102752	27.3224	4.77201
omcB	24 hpi	Mock	13.4606	18.8967	0.0230968	303.9	7.6e-05	20.2093	4.33695
omcB	24 hpi	Mock	13.8276	19.065	0.0265098	322.7	8.22e-05	21.8443	4.44918
omcB	18+6 Bpd	Bpd	14.5614	19.9292	0.0242188	282.9	8.56e-05	22.764	4.50868
omcB	18+6 Bpd	Bpd	14.6632	20.1196	0.0227752	269.6	8.45e-05	22.4632	4.48949
omcB	18+6 Bpd	Bpd	14.6517	19.304	0.0397658	229	0.00017365	46.1747	5.52903
omcB	18+6 Trp-	Trp	14.3143	19.7147	0.0236766	288.9	8.2e-05	21.7922	4.44574
omcB	18+6 Trp-	Trp	14.6488	19.8602	0.0269907	262.3	0.0001029	27.3618	4.77409
omcB	18+6 Trp-	Trp	14.3782	20.1825	0.0178951	290.3	6.16e-05	16.3914	4.03487
omcB	24 Bpd	Bpd	20.4684	28.6469	0.00345158	264.4	1.31e-05	3.47125	1.79545
omcB	24 Bpd	Bpd	20.1525	27.5842	0.00579198	290.3	2e-05	5.30529	2.40743
omcB	24 Bpd	Bpd	19.715	28.1191	0.00295199	284.2	1.04e-05	2.76198	1.4657
omcB	24 Trp-	Trp	17.9129	26.1407	0.00333585	244.8	1.36e-05	3.62347	1.85737
omcB	24 Trp-	Trp	18.3078	25.8565	0.00534068	245.9	2.17e-05	5.7752	2.52987
omcB	24 Trp-	Trp	17.6077	25.648	0.00379875	245.9	1.54e-05	4.10782	2.03837
euo	24 hpi	Mock	14.0548	22.5324	0.00280543	229.4	1.22e-05	1.96375	0.973612
euo	24 hpi	Mock	13.4606	22.1785	0.00237483	303.9	7.81e-06	1.25482	0.32748
euo	24 hpi	Mock	13.8276	22.2203	0.00297548	322.7	9.22e-06	1.4806	0.566184
euo	18+6 Bpd	Bpd	14.5614	22.953	0.00297775	282.9	1.05e-05	1.69019	0.757185
euo	18+6 Bpd	Bpd	14.6632	22.9979	0.00309761	269.6	1.15e-05	1.84496	0.88359
euo	18+6 Bpd	Bpd	14.6517	22.1602	0.00549159	229	2.4e-05	3.85072	1.94513
euo	18+6 Trp-	Trp	14.3143	21.8222	0.00549387	288.9	1.9e-05	3.05359	1.61051
euo	18+6 Trp-	Trp	14.6488	22.1067	0.00568787	262.3	2.17e-05	3.48202	1.79993
euo	18+6 Trp-	Trp	14.3782	22.5196	0.00354141	290.3	1.22e-05	1.95888	0.970033
euo	24 Bpd	Bpd	20.4684	26.7027	0.0132825	264.4	5.02e-05	8.06675	3.01199
euo	24 Bpd	Bpd	20.1525	25.9641	0.0178043	290.3	6.13e-05	9.84824	3.29987
euo	24 Bpd	Bpd	19.715	26.1968	0.0111886	284.2	3.94e-05	6.32166	2.6603
euo	24 Trp-	Trp	17.9129	25.4163	0.00551154	244.8	2.25e-05	3.61528	1.85411
euo	24 Trp-	Trp	18.3078	25.1352	0.008805	245.9	3.58e-05	5.74977	2.52351

## Sheet: Fig1d
Gene	ID	Treatment	gDNA_Ct_euo	Target_Ct	dCt	ng_gDNA	dCt/ng	Normalized_Value	Log2_Value
trpR	24 hpi	Mock	14.0548	24.8844	0.000549512	229.4	2.4e-06	1	0
trpR	24 hpi	Mock	13.4606	23.2803	0.00110657	303.9	3.64e-06	1.52007	0.604135
trpR	24 hpi	Mock	13.8276	23.1787	0.0015313	322.7	4.75e-06	1.98097	0.986205
trpR	18+6 Bpd	Bpd	14.5614	23.9165	0.00152699	282.9	5.4e-06	2.2533	1.17204
trpR	18+6 Bpd	Bpd	14.6632	24.8128	0.000880415	269.6	3.27e-06	1.36328	0.447078
trpR	18+6 Bpd	Bpd	14.6517	23.1948	0.00268072	229	1.17e-05	4.88689	2.28892
trpR	18+6 Trp-	Trp	14.3143	18.4737	0.05596	288.9	0.0001937	80.8623	6.3374
trpR	18+6 Trp-	Trp	14.6488	18.0565	0.0942305	262.3	0.000359247	149.972	7.22855
trpR	18+6 Trp-	Trp	14.3782	17.8053	0.0929655	290.3	0.000320239	133.688	7.06272
trpR	24 Bpd	Bpd	20.4684	26.7581	0.0127824	264.4	4.83e-05	20.1822	4.33501
trpR	24 Bpd	Bpd	20.1525	26.727	0.010492	290.3	3.61e-05	15.0879	3.91532
trpR	24 Bpd	Bpd	19.715	26.2356	0.0108914	284.2	3.83e-05	15.9984	3.99986
trpR	24 Trp-	Trp	17.9129	21.3664	0.0912882	244.8	0.000372909	155.675	7.2824
trpR	24 Trp-	Trp	18.3078	20.2702	0.256602	245.9	0.00104352	435.63	8.76696
trpR	24 Trp-	Trp	17.6077	20.4682	0.137694	245.9	0.00055996	233.762	7.86889
trpB	24 hpi	Mock	14.0548	24.6947	0.000626719	229.4	2.73e-06	1.06481	0.0905979
trpB	24 hpi	Mock	13.4606	23.7853	0.000779717	303.9	2.57e-06	1	0
trpB	24 hpi	Mock	13.8276	23.6959	0.00106996	322.7	3.32e-06	1.2923	0.369936
trpB	18+6 Bpd	Bpd	14.5614	22.8645	0.00316606	282.9	1.12e-05	4.36194	2.12497
trpB	18+6 Bpd	Bpd	14.6632	23.1103	0.00286544	269.6	1.06e-05	4.14252	2.05051
trpB	18+6 Bpd	Bpd	14.6517	22.3557	0.00479586	229	2.09e-05	8.16253	3.02902
trpB	18+6 Trp-	Trp	14.3143	17.3035	0.125937	288.9	0.000435918	169.902	7.40856
trpB	18+6 Trp-	Trp	14.6488	16.7546	0.232334	262.3	0.000885757	345.23	8.43141
trpB	18+6 Trp-	Trp	14.3782	17.0139	0.1609	290.3	0.000554255	216.025	7.75505
trpB	24 Bpd	Bpd	20.4684	25.5529	0.029473	264.4	0.000111471	43.4467	5.44117
trpB	24 Bpd	Bpd	20.1525	25.5613	0.0235386	290.3	8.11e-05	31.6029	4.98199
trpB	24 Bpd	Bpd	19.715	24.9401	0.0267356	284.2	9.41e-05	36.6656	5.19636
trpB	24 Trp-	Trp	17.9129	20.1566	0.21115	244.8	0.00086254	336.181	8.39309
trpB	24 Trp-	Trp	18.3078	19.2651	0.51501	245.9	0.00209439	816.301	9.67296
trpB	24 Trp-	Trp	17.6077	19.5006	0.269266	245.9	0.00109502	426.793	8.73739
trpA	24 hpi	Mock	14.0548	24.2828	0.00083379	229.4	3.63e-06	1.0308	0.0437646
trpA	24 hpi	Mock	13.4606	23.3266	0.00107157	303.9	3.53e-06	1	0
trpA	24 hpi	Mock	13.8276	23.4082	0.00130609	322.7	4.05e-06	1.14785	0.198936
trpA	18+6 Bpd	Bpd	14.5614	22.7768	0.00336465	282.9	1.19e-05	3.37301	1.75404
trpA	18+6 Bpd	Bpd	14.6632	23.1162	0.00285374	269.6	1.06e-05	3.00197	1.58591
trpA	18+6 Bpd	Bpd	14.6517	22.5345	0.00423684	229	1.85e-05	5.24708	2.39152
trpA	18+6 Trp-	Trp	14.3143	17.0735	0.147707	288.9	0.000511272	144.998	7.17989
trpA	18+6 Trp-	Trp	14.6488	17.422	0.146287	262.3	0.000557708	158.168	7.30531
trpA	18+6 Trp-	Trp	14.3782	17.9598	0.0835262	290.3	0.000287724	81.5993	6.35049
trpA	24 Bpd	Bpd	20.4684	25.8218	0.0244601	264.4	9.25e-05	26.2366	4.71351
trpA	24 Bpd	Bpd	20.1525	24.8623	0.0382112	290.3	0.000131627	37.3297	5.22225
trpA	24 Bpd	Bpd	19.715	25.1073	0.0238093	284.2	8.38e-05	23.7593	4.57042
trpA	24 Trp-	Trp	17.9129	20.0794	0.222756	244.8	0.000909952	258.065	8.01159
trpA	24 Trp-	Trp	18.3078	19.9013	0.331352	245.9	0.00134751	382.158	8.57802
trpA	24 Trp-	Trp	17.6077	19.8694	0.208522	245.9	0.000847995	240.494	7.90986

## Sheet: Fig1e
Gene	ID	Treatment	gDNA_Ct_euo	Target_Ct	dCt	ng_gDNA	dCt/ng	Normalization_Factor	Normalized_Value	Log2_Value
trpB	24 hpi	Mock	14.5208	25.7139	0.000427116	260.91	1.64e-06	749362	1.22672	0.294811
trpB	24 hpi	Mock	15.078	25.6174	0.000671915	283.038	2.37e-06	749362	1.77894	0.831016
trpB	24 hpi	Mock	13.9364	25.4974	0.000330982	248.025	1.33e-06	749362	1	0
trpB	18+6 Bpd	Bpd	15.0102	23.0488	0.00380297	357.405	1.06e-05	749362	7.97358	2.99523
trpB	18+6 Bpd	Bpd	16.6202	22.9332	0.0125779	225.979	5.57e-05	749362	41.7093	5.3823
trpB	18+6 Bpd	Bpd	15.7847	23.2098	0.00581861	245.912	2.37e-05	749362	17.7309	4.14819
trpB	18+6 Trp-	Trp	15.597	18.1626	0.16892	314.381	0.00053731	749362	402.64	8.65335
trpB	18+6 Trp-	Trp	15.3535	18.2666	0.132759	279.018	0.000475809	749362	356.553	8.47797
trpB	18+6 Trp-	Trp	16.1163	18.3257	0.216225	300.736	0.000718986	749362	538.781	9.07355
trpB	18+6 Bpd + Trp-	Bpd + Trp	15.6515	18.9002	0.105205	294.615	0.000357094	749362	267.593	8.0639
trpB	18+6 Bpd + Trp-	Bpd + Trp	16.2726	18.7438	0.180337	316.215	0.0005703	749362	427.361	8.73931
trpB	18+6 Bpd + Trp-	Bpd + Trp	15.4658	18.8455	0.0960789	301.68	0.000318479	749362	238.656	7.89879
trpA	24 hpi	Mock	14.5208	26.002	0.000349806	260.91	1.34e-06	745872	1	0
trpA	24 hpi	Mock	15.078	25.64	0.000661471	283.038	2.34e-06	745872	1.74313	0.801681
trpA	24 hpi	Mock	13.9364	25.157	0.000419076	248.025	1.69e-06	745872	1.26026	0.333727
trpA	18+6 Bpd	Bpd	15.0102	23.058	0.00377806	357.405	1.06e-05	745872	7.88447	2.97901
trpA	18+6 Bpd	Bpd	16.6202	22.764	0.0141411	225.979	6.26e-05	745872	46.6744	5.54456
trpA	18+6 Bpd	Bpd	15.7847	23.031	0.00658472	245.912	2.68e-05	745872	19.972	4.31991
trpA	18+6 Trp-	Trp	15.597	18.794	0.109074	314.381	0.000346947	745872	258.778	8.01557
trpA	18+6 Trp-	Trp	15.3535	18.4	0.121039	279.018	0.000433805	745872	323.563	8.3379
trpA	18+6 Trp-	Trp	16.1163	18.592	0.179807	300.736	0.00059789	745872	445.95	8.80074
trpA	18+6 Bpd + Trp-	Bpd + Trp	15.6515	19.303	0.0795835	294.615	0.000270127	745872	201.48	7.65449
trpA	18+6 Bpd + Trp-	Bpd + Trp	16.2726	18.858	0.166605	316.215	0.000526874	745872	392.98	8.61831
trpA	18+6 Bpd + Trp-	Bpd + Trp	15.4658	19.709	0.052819	301.68	0.000175083	745872	130.589	7.02889

## Sheet: Fig2b
Unedited immunoblots for Figure 2b.						White light image of blot membrane
	anti-YtgR
	37 kDa ->
	anti-MOMP
	37 kDa ->
	anti-GroEL
	50 kDa->

## Sheet: Fig2e
	Label	Area	Mean	StdDev	Mode	Min	Max	IntDen	Median	RawIntDen	ID	Treatment
2	C1-SUM_3HR-TRP5.tif:0002-0002-0586	37.152	448.766	309.051	190.607	8	1363	16672.7	363	685266	WWW	Trp-
3	C1-SUM_3HR-TRP5.tif:0002-0003-0728	107.734	214.032	250.15	29.197	0	1661	23058.6	114	947734	WWW	Trp-
5	C1-SUM_3HR-TRP5.tif:0002-0005-0905	72.48	130.05	244.913	2.947	0	1509	9426.01	28	387420	WWW	Trp-
7	C1-SUM_3HR-TRP4.tif:0002-0002-0344	67.735	222.381	293.497	3.906	0	2000	15063.1	103	619109	WWW	Trp-
8	C1-SUM_3HR-TRP4.tif:0002-0003-0507	45.084	88.227	162.929	2.613	0	1338	3977.6	28	163484	WWW	Trp-
9	C1-SUM_3HR-TRP4.tif:0002-0004-0922	53.891	113.508	201.806	2.967	0	1519	6117.1	28	251420	WWW	Trp-
10	C1-SUM_3HR-TRP3.tif:0002-0001-0069	49.269	263.064	243.03	34.031	0	1584	12960.8	196	532705	WWW	Trp-
12	C1-SUM_3HR-TRP3.tif:0002-0003-0492	73.429	205.388	235.901	27.193	0	1547	15081.4	114.5	619861	WWW	Trp-
13	C1-SUM_3HR-TRP3.tif:0002-0004-0583	126.371	189.385	234.654	38.221	0	1779	23932.8	104	983667	WWW	Trp-
14	C1-SUM_3HR-TRP2.tif:0002-0001-0588	43.867	551.764	487.921	4.578	0	2344	24204.4	403	994830	WWW	Trp-
15	C1-SUM_3HR-TRP2.tif:0002-0002-0756	38.928	187.301	207.22	20.986	1	1138	7291.3	102	299681	WWW	Trp-
17	C1-SUM_3HR-TRP1.tif:0002-0002-0385	73.283	322.248	340.937	26.4	0	1931	23615.2	216.5	970612	WWW	Trp-
18	C1-SUM_3HR-TRP1.tif:0002-0003-0458	93.136	383.969	384.545	96.525	1	2878	35761.4	237	1469834	WWW	Trp-
19	C1-SUM_3HR-TRP1.tif:0002-0004-0889	38.125	171.592	292.457	3.605	0	1846	6542.01	69	268884	WWW	Trp-
2	C1-SUM_3HR-TRP1.tif:0002-0002-0112	295.563	69.737	115.219	1.875	0	960	20611.7	21	211791	WWW	Trp-
6	C1-SUM_3HR-TRP1.tif:0002-0006-0282	40.68	161.199	206.663	2.023	0	1036	6557.58	63.5	67381	WWW	Trp-
10	C1-SUM_3HR-TRP1.tif:0002-0010-0319	79.414	284.812	393.814	5.006	0	2563	22618	125	232407	WWW	Trp-
13	C1-SUM_3HR-TRP2.tif:0002-0001-0141	60.923	105.412	106.329	9.037	0	661	6422.01	69	65988	WWW	Trp-
16	C1-SUM_3HR-TRP2.tif:0002-0004-0230	57.03	206.882	174.858	1.912	0	979	11798.5	161.5	121233	WWW	Trp-
18	C1-SUM_3HR-TRP2.tif:0002-0006-0393	89.049	186.624	199.558	39.551	0	1350	16618.6	118	170761	WWW	Trp-
21	C1-SUM_3HR-TRP3.tif:0002-0002-0124	74.937	152.743	186.777	7.441	0	1270	11446.1	80.5	117612	WWW	Trp-
22	C1-SUM_3HR-TRP3.tif:0002-0003-0149	105.69	126.265	171.703	2.531	0	1296	13345	58.5	137124	WWW	Trp-
26	C1-SUM_3HR-TRP3.tif:0002-0007-0371	89.341	116.675	173.204	2.969	0	1520	10423.8	50	107108	WWW	Trp-
32	C1-SUM_3HR-TRP4.tif:0002-0004-0164	180.919	109.499	205.163	3.348	0	1714	19810.5	30	203559	WWW	Trp-
35	C1-SUM_3HR-TRP4.tif:0002-0007-0416	129.729	206.634	219.119	43.934	9	1635	26806.3	123	275443	WWW	Trp-
36	C1-SUM_3HR-TRP4.tif:0002-0008-0443	52.164	235.914	279.473	21.766	0	1592	12306.2	125	126450	WWW	Trp-
39	C1-SUM_3HR-TRP5.tif:0002-0003-0151	180.919	102.836	158.135	2.527	0	1294	18605.1	42	191173	WWW	Trp-
42	C1-SUM_3HR-TRP5.tif:0002-0006-0320	166.419	95.625	148.581	2.188	0	1120	15913.7	29	163518	WWW	Trp-
44	C1-SUM_3HR-TRP5.tif:0002-0008-0456	57.419	116.966	173.24	2.301	0	1178	6716.11	38.5	69010	WWW	Trp-
2	C1-SUM_3HR-TRP1.tif:0002-0002-0177	67.176	493.477	655.86	5.879	0	3010	33149.7	151	1362491	WWW	Trp-
6	C1-SUM_3HR-TRP1.tif:0002-0006-0557	71.117	430.438	568.937	48.709	0	2771	30611.5	157	1258170	WWW	Trp-
9	C1-SUM_3HR-TRP1.tif:0002-0009-0884	54.719	695.557	621.16	131.846	0	2935	38059.9	485	1564307	WWW	Trp-
11	C1-SUM_3HR-TRP2.tif:0002-0001-0073	76.251	608.564	618.014	36.895	0	3778	46403.5	375	1907239	WWW	Trp-
14	C1-SUM_3HR-TRP2.tif:0002-0004-0459	158.146	743.783	768.847	23.654	0	4037	117627	445	4834592	WWW	Trp-
15	C1-SUM_3HR-TRP2.tif:0002-0005-0672	82.285	599.347	667.36	103.916	0	3547	49317.1	288	2026991	WWW	Trp-
16	C1-SUM_3HR-TRP3.tif:0002-0001-0169	130.872	639.776	771.124	8.672	0	4440	83728.9	278	3441354	WWW	Trp-
18	C1-SUM_3HR-TRP3.tif:0002-0003-0422	31.41	799.352	565.799	310.889	10	2811	25107.9	665	1031963	WWW	Trp-
19	C1-SUM_3HR-TRP3.tif:0002-0004-0494	52.894	785.084	820.476	105.785	6	3936	41526.1	453.5	1706772	WWW	Trp-
20	C1-SUM_3HR-TRP4.tif:0002-0001-0420	84.693	665.652	722.166	19.184	0	3274	56376.4	338	2317134	WWW	Trp-
21	C1-SUM_3HR-TRP4.tif:0002-0002-0541	51.75	760.405	753.763	17.977	0	3068	39351.2	461	1617381	WWW	Trp-
23	C1-SUM_3HR-TRP4.tif:0002-0004-0645	43.04	372.509	321.167	240.84	0	2242	16032.8	292	658968	WWW	Trp-
26	C1-SUM_3HR-TRP5.tif:0002-0002-0253	86.056	842.465	782.944	33.475	2	3225	72499.1	555	2979799	WWW	Trp-
28	C1-SUM_3HR-TRP5.tif:0002-0004-0481	80.874	623.083	733.39	93.105	3	4197	50391	348.5	2071129	WWW	Trp-
31	C1-SUM_3HR-TRP5.tif:0002-0007-0772	99.657	1154.23	1012.01	25.77	0	4398	115027	848	4727740	WWW	Trp-
2	C1-SUM_3HR+TRP1.tif:0002-0002-0334	178.9	396.099	427.402	52.482	0	2067	70862.1	228	2912515	WWW	Trp+
5	C1-SUM_3HR+TRP1.tif:0002-0005-0617	149.801	743.414	725.567	98.936	0	3377	111364	496	4577198	WWW	Trp+
7	C1-SUM_3HR+TRP1.tif:0002-0007-0833	132.648	522.709	548.967	104.988	0	3162	69336.5	308	2849810	WWW	Trp+
9	C1-SUM_3HR+TRP2.tif:0002-0001-0263	190.603	391.731	500.869	5.777	0	2958	74665	162	3068819	WWW	Trp+
10	C1-SUM_3HR+TRP2.tif:0002-0002-0451	144.838	840.712	693.826	44.898	0	3284	121767	657	5004759	WWW	Trp+
12	C1-SUM_3HR+TRP2.tif:0002-0004-0717	56.349	677.746	509.843	202.672	9	2689	38190.2	551	1569660	WWW	Trp+
14	C1-SUM_3HR+TRP3.tif:0002-0001-0207	83.769	779.032	610.556	138.639	0	2629	65258.7	626	2682207	WWW	Trp+
17	C1-SUM_3HR+TRP3.tif:0002-0004-0649	175.056	449.516	490.419	45.387	0	2582	78690.4	240	3234268	WWW	Trp+
19	C1-SUM_3HR+TRP3.tif:0002-0006-0830	46.276	304.761	364.954	16.797	0	1720	14103.1	152	579655	WWW	Trp+
23	C1-SUM_3HR+TRP4.tif:0002-0003-0155	93.623	595.958	479.322	196.145	11	2573	55795.2	456	2293248	WWW	Trp+
26	C1-SUM_3HR+TRP4.tif:0002-0006-0421	84.353	771.265	785.128	17.332	0	2958	65058.4	466	2673975	WWW	Trp+
29	C1-SUM_3HR+TRP4.tif:0002-0009-0698	37.079	771.426	588.61	106.346	16	2737	28603.9	643	1175653	WWW	Trp+
34	C1-SUM_3HR+TRP5.tif:0002-0002-0307	141.407	282.739	356.252	12.357	0	2109	39981.3	139	1643277	WWW	Trp+
38	C1-SUM_3HR+TRP5.tif:0002-0006-0425	85.91	464.775	430.371	15.018	0	2563	39928.9	341	1641122	WWW	Trp+
40	C1-SUM_3HR+TRP5.tif:0002-0008-0713	124.425	297.363	371.483	14.256	0	2433	36999.4	140	1520716	WWW	Trp+
1	C1-SUM_3HR+TRP1.tif:0002-0001-0278	31.946	214.225	207.137	65.086	2	1294	6843.53	143	281277	WWW	Trp+
2	C1-SUM_3HR+TRP1.tif:0002-0002-0310	66.203	130.454	153.798	47.08	0	1607	8636.38	84	354965	WWW	Trp+
4	C1-SUM_3HR+TRP1.tif:0002-0004-0632	51.458	154.553	194.429	33.926	0	1158	7953.06	73	326880	WWW	Trp+
5	C1-SUM_3HR+TRP2.tif:0002-0001-0007	2.092	447.616	218.688	310.045	188	1367	936.592	396	38495	WWW	Trp+
11	C1-SUM_3HR+TRP2.tif:0002-0007-0336	3.941	835.846	475.217	402.051	75	2045	3294.48	753	135407	WWW	Trp+
24	C1-SUM_3HR+TRP2.tif:0002-0020-0772	24.89	293.409	263.421	49.23	3	1581	7302.89	225	300157	WWW	Trp+
33	C1-SUM_3HR+TRP3.tif:0002-0003-0379	56.981	559.814	424.786	264.553	14	2117	31899	419.5	1311084	WWW	Trp+
35	C1-SUM_3HR+TRP3.tif:0002-0005-0491	92.455	388.476	376.783	38.83	0	2209	35916.5	259	1476208	WWW	Trp+
37	C1-SUM_3HR+TRP3.tif:0002-0007-0929	157.538	467.004	470.77	92.732	2	3099	73570.9	306	3023848	WWW	Trp+
39	C1-SUM_3HR+TRP4.tif:0002-0002-0516	143.135	285.314	297.707	63.047	0	2152	40838.3	172	1678502	WWW	Trp+
40	C1-SUM_3HR+TRP4.tif:0002-0003-0538	52.286	404.492	501.032	34.768	0	2543	21149.1	157	869253	WWW	Trp+
42	C1-SUM_3HR+TRP4.tif:0002-0005-0947	63.064	693.559	512.358	301.08	19	2744	43738.6	548.5	1797705	WWW	Trp+
45	C1-SUM_3HR+TRP5.tif:0002-0003-0191	36.593	268.21	301.21	22.025	0	1611	9814.52	143.5	100847	WWW	Trp+
48	C1-SUM_3HR+TRP5.tif:0002-0006-0255	16.642	919.965	390.823	861.67	131	2030	15309.9	900	157314	WWW	Trp+
51	C1-SUM_3HR+TRP5.tif:0002-0009-0445	39.512	106.254	180.165	2.908	0	1489	4198.32	24	43139	WWW	Trp+
1	C1-SUM_3HR+TRP (2).tif:0002-0001-0047	81.555	337.233	368.632	4.508	0	2308	27503	203	1130404	WWW	Trp+
4	C1-SUM_3HR+TRP (2).tif:0002-0004-0371	202.014	497.405	538.597	18.328	0	3128	100483	283	4129952	WWW	Trp+
7	C1-SUM_3HR+TRP (2).tif:0002-0007-0698	81.944	320.497	417.556	5.727	0	2932	26262.9	137	1079435	WWW	Trp+
13	C1-SUM_3HR+TRP.tif:0002-0003-0210	84.499	499.423	405.066	145.207	1	2547	42200.7	410	1734497	WWW	Trp+
15	C1-SUM_3HR+TRP.tif:0002-0005-0413	88.976	436.477	429.102	38.199	0	2794	38835.8	293	1596196	WWW	Trp+
16	C1-SUM_3HR+TRP.tif:0002-0006-0497	164.302	1073.57	600.443	860.414	8	3060	176389	1003	7249783	WWW	Trp+
24	C1-SUM_3HR+TRP (5).tif:0002-0001-0078	87.126	454.563	425.52	23.779	0	2435	39604.4	338	1627789	WWW	Trp+
30	C1-SUM_3HR+TRP (5).tif:0002-0007-0369	96.907	574.676	478.319	23.916	0	2449	55690.3	474	2288935	WWW	Trp+
36	C1-SUM_3HR+TRP (5).tif:0002-0013-0759	58.83	498.46	529.719	6.27	0	3210	29324.6	322.5	1205276	WWW	Trp+
41	C1-SUM_3HR+TRP (4).tif:0002-0003-0221	185.153	372.304	376.594	39.307	0	2875	68933.2	251	2833234	WWW	Trp+
44	C1-SUM_3HR+TRP (4).tif:0002-0006-0468	148.95	348.495	375.315	25.811	0	2643	51908.2	211	2133487	WWW	Trp+
51	C1-SUM_3HR+TRP (4).tif:0002-0013-0867	124.984	426.838	569.302	19.518	0	3331	53348.1	184	2192667	WWW	Trp+
53	C1-SUM_3HR+TRP (3).tif:0002-0001-0058	44.476	341.678	394.881	32.484	0	2376	15196.3	171	624587	WWW	Trp+
57	C1-SUM_3HR+TRP (3).tif:0002-0005-0600	63.599	881.024	935.635	25.658	3	3870	56032.4	552	2302998	WWW	Trp+
62	C1-SUM_3HR+TRP (3).tif:0002-0010-0904	83.939	399.677	337.372	109.227	0	1804	33548.6	302	1378886	WWW	Trp+
1	C1-SUM_3HR-TRP5.tif:0002-0001-0868	69.438	613.256	516.8	40.359	7	2447	42583.5	476.5	1750232	YYF	Trp-
2	C1-SUM_3HR-TRP5.tif:0002-0002-0875	59.074	468.125	522.599	27.764	0	2843	27653.9	238	1136608	YYF	Trp-
4	C1-SUM_3HR-TRP4.tif:0002-0002-0078	32.821	327.867	357.838	3.236	0	1657	10761.1	194	442292	YYF	Trp-
6	C1-SUM_3HR-TRP4.tif:0002-0004-0460	61.166	891.558	661.775	140.318	10	2911	54533.2	729.5	2241377	YYF	Trp-
8	C1-SUM_3HR-TRP4.tif:0002-0006-0803	75.278	253.141	349.554	23.428	0	2399	19055.8	114.5	783217	YYF	Trp-
11	C1-SUM_3HR-TRP3.tif:0002-0002-0426	42.846	544.626	545.41	25.439	0	2605	23334.8	344	959086	YYF	Trp-
12	C1-SUM_3HR-TRP3.tif:0002-0003-0516	86.64	374.524	456.679	28.988	1	2867	32448.7	180	1333679	YYF	Trp-
13	C1-SUM_3HR-TRP3.tif:0002-0004-0729	69.098	591.87	606.677	16.16	0	2758	40897	355	1680912	YYF	Trp-
15	C1-SUM_3HR-TRP2.tif:0002-0001-0112	84.548	281.648	336.96	36.949	0	2102	23812.6	137	978726	YYF	Trp-
19	C1-SUM_3HR-TRP2.tif:0002-0005-0583	48.758	953.773	828.919	48.754	0	3566	46503.9	669	1911362	YYF	Trp-
21	C1-SUM_3HR-TRP2.tif:0002-0007-0806	30.607	130.56	196.66	29.584	0	1377	3996.12	60	164245	YYF	Trp-
23	C1-SUM_3hr-TRP1.tif:0002-0002-0157	267.219	310.088	333.631	21.064	0	2157	82861.2	188	3405692	YYF	Trp-
27	C1-SUM_3hr-TRP1.tif:0002-0006-0455	228.363	390.446	369.094	25.484	0	1864	89163.6	268	3664725	YYF	Trp-
29	C1-SUM_3hr-TRP1.tif:0002-0008-0694	178.365	515.363	483.369	74.594	1	2513	91922.7	322	3778127	YYF	Trp-
1	C1-SUM_3HR-TRP1.tif:0002-0001-0028	95.374	237.626	295.586	3.51	0	1797	22663.4	107	232873	YYF	Trp-
4	C1-SUM_3HR-TRP1.tif:0002-0004-0227	118.245	382.179	329.773	61.701	8	2123	45190.7	277	464348	YYF	Trp-
9	C1-SUM_3HR-TRP1.tif:0002-0009-0452	75.91	662.977	547.295	67.145	6	2852	50326.8	532.5	517122	YYF	Trp-
12	C1-SUM_3HR-TRP2.tif:0002-0002-0147	43.21	454.223	358.167	101.871	10	1632	19627.2	348	201675	YYF	Trp-
15	C1-SUM_3HR-TRP2.tif:0002-0005-0202	135.276	414.597	418.713	96.246	6	2724	56085	269	576290	YYF	Trp-
17	C1-SUM_3HR-TRP2.tif:0002-0007-0321	175.567	300.764	323.693	63.223	0	2158	52804.2	199.5	542578	YYF	Trp-
19	C1-SUM_3HR-TRP3.tif:0002-0001-0024	85.74	91.084	123.069	1.465	0	750	7809.51	39	80245	YYF	Trp-
20	C1-SUM_3HR-TRP3.tif:0002-0002-0061	56.251	91.74	140.061	2.225	0	1139	5160.53	36	53026	YYF	Trp-
25	C1-SUM_3HR-TRP3.tif:0002-0007-0292	77.078	189.931	222.732	2.67	0	1367	14639.5	100	150425	YYF	Trp-
28	C1-SUM_3HR-TRP4.tif:0002-0001-0025	62.772	387.75	467.542	28.133	2	2678	24339.8	194	250099	YYF	Trp-
30	C1-SUM_3HR-TRP4.tif:0002-0003-0246	124.279	345.802	418.051	16.002	0	2731	42975.8	173	441589	YYF	Trp-
35	C1-SUM_3HR-TRP4.tif:0002-0008-0377	90.508	404.672	478.813	5.66	0	2898	36626.2	214.5	376345	YYF	Trp-
38	C1-SUM_3HR-TRP5.tif:0002-0002-0127	90.606	242.273	286.543	14.873	0	1523	21951.3	124	225556	YYF	Trp-
40	C1-SUM_3HR-TRP5.tif:0002-0004-0310	50.12	385.672	349.487	3.656	0	1872	19330	263	198621	YYF	Trp-
43	C1-SUM_3HR-TRP5.tif:0002-0007-0341	85.156	460.783	374.175	109.047	11	2019	39238.3	351	403185	YYF	Trp-
2	C1-SUM_3HR-TRP1.tif:0002-0002-0190	124.814	376.466	429.677	15.615	0	2665	46988.2	201	1931269	YYF	Trp-
4	C1-SUM_3HR-TRP1.tif:0002-0004-0420	94.815	671.254	518.49	57.682	5	3002	63644.9	538	2615878	YYF	Trp-
7	C1-SUM_3HR-TRP1.tif:0002-0007-0835	36.714	473.865	429.635	128.182	4	2055	17397.6	330	715063	YYF	Trp-
11	C1-SUM_3HR-TRP54.tif:0002-0003-0355	63.259	324.758	225.18	203.611	5	1398	20543.7	275.5	844370	YYF	Trp-
14	C1-SUM_3HR-TRP54.tif:0002-0006-0456	78.1	195.351	236.069	46.984	1	2617	15256.9	112	627077	YYF	Trp-
16	C1-SUM_3HR-TRP54.tif:0002-0008-0776	196.54	302.846	372.507	27.1	0	2775	59521.3	153	2446392	YYF	Trp-
20	C1-SUM_3HR-TRP4.tif:0002-0001-0089	84.572	268.56	291.027	60.496	0	1822	22712.6	143	933513	YYF	Trp-
23	C1-SUM_3HR-TRP4.tif:0002-0004-0748	74.523	502.994	476.195	183.562	0	2848	37484.8	322	1540670	YYF	Trp-
24	C1-SUM_3HR-TRP4.tif:0002-0005-0823	72.942	203.874	292.878	10.805	0	1844	14871	67	611214	YYF	Trp-
26	C1-SUM_3HR-TRP3.tif:0002-0002-0212	95.35	621.984	556.378	132.498	9	3020	59306.3	418	2437557	YYF	Trp-
28	C1-SUM_3HR-TRP3.tif:0002-0004-0424	107.272	441.418	461.149	68.961	0	2716	47351.8	265	1946214	YYF	Trp-
32	C1-SUM_3HR-TRP3.tif:0002-0008-0663	86.981	322.702	398.928	4.549	0	2329	28068.8	170	1153659	YYF	Trp-
37	C1-SUM_3HR-TRP2.tif:0002-0001-0136	101.238	596.11	606.032	59.982	9	3738	60348.9	367	2480412	YYF	Trp-
40	C1-SUM_3HR-TRP2.tif:0002-0004-0377	47.833	799.65	744.128	145.271	6	3759	38249.8	564	1572112	YYF	Trp-
42	C1-SUM_3HR-TRP2.tif:0002-0006-0744	87.71	345.24	527.98	5.793	0	2966	30281.2	100	1244591	YYF	Trp-
2	C1-SUM_3hr+TRP1.tif:0002-0002-0117	90.046	1265.52	961.947	188.553	9	4006	113956	1028	4683704	YYF	Trp+
4	C1-SUM_3hr+TRP1.tif:0002-0004-0351	88.611	497.981	497.904	76.234	1	2569	44126.4	290	1813647	YYF	Trp+
5	C1-SUM_3hr+TRP1.tif:0002-0005-0370	101.7	526.969	466.213	210.461	0	3476	53592.9	390	2202729	YYF	Trp+
15	C1-SUM_3hr+TRP2.tif:0002-0001-0150	101.749	851.183	527.9	369.348	29	2795	86607	726	3559646	YYF	Trp+
18	C1-SUM_3hr+TRP2.tif:0002-0004-0568	292.376	911.194	853.139	21.877	1	3564	266411	619	10949814	YYF	Trp+
21	C1-SUM_3hr+TRP2.tif:0002-0007-0897	170.92	604.127	498.654	231.471	14	2869	103257	428	4243990	YYF	Trp+
23	C1-SUM_3hr+TRP3.tif:0002-0002-0119	64.84	552.692	471.509	33.172	2	2282	35836.5	417	1472923	YYF	Trp+
25	C1-SUM_3hr+TRP3.tif:0002-0004-0304	66.057	745.317	834.531	7.088	0	3629	49233.1	402	2023537	YYF	Trp+
28	C1-SUM_3hr+TRP3.tif:0002-0007-0447	166.638	732.159	724.395	36.895	0	3778	122005	472	5014554	YYF	Trp+
32	C1-SUM_3hr+TRP4.tif:0002-0001-0062	112.673	343.521	350.885	4.814	0	2465	38705.7	233	1590848	YYF	Trp+
34	C1-SUM_3hr+TRP4.tif:0002-0003-0583	148.828	586.13	700.239	6.205	0	3177	87232.5	254	3585357	YYF	Trp+
36	C1-SUM_3hr+TRP4.tif:0002-0005-0902	168.487	660.042	748.531	31.016	0	3176	111208	318	4570788	YYF	Trp+
39	C1-SUM_3hr+TRP5.tif:0002-0003-0070	66.786	943.94	752.172	358.666	47	3758	63042.4	677	2591114	YYF	Trp+
40	C1-SUM_3hr+TRP5.tif:0002-0004-0138	77.711	702.109	570.951	158.877	6	2905	54561.4	521.5	2242537	YYF	Trp+
43	C1-SUM_3hr+TRP5.tif:0002-0007-0431	194.739	539.174	627.689	18.773	0	3204	104998	249	4315548	YYF	Trp+
47	C1-SUM_3hr+TRP5.tif:0002-0011-0973	90.898	649.414	474.604	341.604	13	3072	59030.3	533	2426212	YYF	Trp+
1	C1-SUM_3HR+TRP1.tif:0002-0001-0086	92.26	61.43	91.981	1.773	0	908	5667.58	24.5	58236	YYF	Trp+
3	C1-SUM_3HR+TRP1.tif:0002-0003-0227	172.161	110.81	145.428	11.045	0	1131	19077.1	56	196023	YYF	Trp+
4	C1-SUM_3HR+TRP1.tif:0002-0004-0415	90.119	63.892	101.272	1.422	0	728	5757.89	24	59164	YYF	Trp+
5	C1-SUM_3HR+TRP2.tif:0002-0001-0044	90.411	284.598	347.74	3.619	0	1853	25730.9	159	264392	YYF	Trp+
8	C1-SUM_3HR+TRP2.tif:0002-0004-0216	42.724	679.159	567.961	13.271	0	2265	29016.3	517	298151	YYF	Trp+
10	C1-SUM_3HR+TRP2.tif:0002-0006-0369	64.134	394.93	421.37	12.797	0	2184	25328.6	231	260259	YYF	Trp+
15	C1-SUM_3HR+TRP3.tif:0002-0003-0118	101.019	371.836	429.747	13.787	0	2353	37562.5	200	385966	YYF	Trp+
17	C1-SUM_3HR+TRP3.tif:0002-0005-0302	98.975	374.679	383.768	44.893	1	2498	37084	232	381049	YYF	Trp+
19	C1-SUM_3HR+TRP3.tif:0002-0007-0477	178.584	358.55	351.105	54.615	0	2151	64031.3	234	657940	YYF	Trp+
22	C1-SUM_3HR+TRP4.tif:0002-0003-0177	150.555	337.67	368.989	41.414	0	2356	50838	185	522375	YYF	Trp+
23	C1-SUM_3HR+TRP4.tif:0002-0004-0410	64.134	230.689	317.227	3.521	0	1803	14795.1	80	152024	YYF	Trp+
24	C1-SUM_3HR+TRP4.tif:0002-0005-0450	329.334	272.621	326.82	3.811	0	1951	89783.4	152	922551	YYF	Trp+
27	C1-SUM_3HR+TRP5.tif:0002-0003-0198	67.054	270.768	374.221	5.668	0	2902	18156.1	131	186559	YYF	Trp+
29	C1-SUM_3HR+TRP5.tif:0002-0005-0286	48.368	219.976	343.303	12.176	0	2078	10639.9	80	109328	YYF	Trp+
31	C1-SUM_3HR+TRP5.tif:0002-0007-0363	93.525	550.673	476.952	89.547	8	2464	51501.9	378	529197	YYF	Trp+
2	C1-SUM_3HR+TRP1.tif:0002-0002-0325	87.808	427.573	432.296	51.961	1	2373	37544.2	272	1543110	YYF	Trp+
4	C1-SUM_3HR+TRP1.tif:0002-0004-0338	103.793	457.49	438.755	107.473	7	3033	47484.1	317	1951652	YYF	Trp+
5	C1-SUM_3HR+TRP1.tif:0002-0005-0371	136.225	307.478	370.729	4.676	0	2394	41886.2	157	1721570	YYF	Trp+
19	C1-SUM_3HR+TRP5.tif:0002-0004-0246	116.59	389.915	381.243	50.51	0	2351	45460.4	267	1868475	YYF	Trp+
22	C1-SUM_3HR+TRP5.tif:0002-0007-0491	239.482	648.376	553.647	152.035	2	3660	155274	490	6381961	YYF	Trp+
25	C1-SUM_3HR+TRP5.tif:0002-0010-0901	66.275	492.487	411.835	175.992	4	2384	32639.8	355	1341535	YYF	Trp+
28	C1-SUM_3HR+TRP4.tif:0002-0002-0251	300.965	463.942	580.39	38.535	0	3946	139630	202	5738959	YYF	Trp+
30	C1-SUM_3HR+TRP4.tif:0002-0004-0457	161.188	443.297	429.604	70.24	1	2728	71454.1	298	2936845	YYF	Trp+
33	C1-SUM_3HR+TRP4.tif:0002-0007-0938	125.447	560.747	588.181	75.447	8	3845	70343.8	343	2891210	YYF	Trp+
35	C1-SUM_3HR+TRP3.tif:0002-0002-0084	177.757	278.81	307.781	131.205	0	2167	49560.3	171	2036985	YYF	Trp+
40	C1-SUM_3HR+TRP3.tif:0002-0007-0558	174.277	718.827	579.153	202.771	2	3117	125275	538	5148960	YYF	Trp+
43	C1-SUM_3HR+TRP3.tif:0002-0010-0912	275.88	329.706	428.872	14.42	0	2461	90959.4	147	3738536	YYF	Trp+
48	C1-SUM_3HR+TRP2.tif:0002-0005-0392	51.215	648.141	505.693	153.398	0	2380	33194.6	524	1364336	YYF	Trp+
50	C1-SUM_3HR+TRP2.tif:0002-0007-0560	122.819	564.935	396.993	192.545	45	1982	69384.7	445	2851792	YYF	Trp+
53	C1-SUM_3HR+TRP2.tif:0002-0010-0852	72.285	508.704	374.582	395.072	4	2157	36771.7	431	1511359	YYF	Trp+

## Sheet: Fig2f
	Label	Area	Mean	StdDev	Mode	Min	Max	IntDen	Median	RawIntDen	ID	Treatment
1	C2-SUM_3HR-TRP1.tif:0002-0001-0188	98.537	155.648	139.809	52.244	0	1163	15337.2	109	630375	WWW	Trp-
2	C2-SUM_3HR-TRP1.tif:0002-0002-0385	73.283	166.44	166.713	44.691	0	1346	12197.2	110	501318	WWW	Trp-
4	C2-SUM_3HR-TRP1.tif:0002-0004-0889	38.125	169.002	141.962	45.486	0	1109	6443.27	123	264826	WWW	Trp-
5	C2-SUM_3HR-TRP2.tif:0002-0001-0588	43.867	140.093	120.373	37.24	0	829	6145.5	102	252587	WWW	Trp-
6	C2-SUM_3HR-TRP2.tif:0002-0002-0756	38.928	217.293	232.135	36.592	0	1249	8458.86	121	347669	WWW	Trp-
7	C2-SUM_3HR-TRP3.tif:0002-0001-0069	49.269	328.169	274.74	59.617	13	1417	16168.5	227	664543	WWW	Trp-
8	C2-SUM_3HR-TRP3.tif:0002-0002-0412	82.163	229.058	184.61	50.098	0	1710	18820.1	177	773529	WWW	Trp-
10	C2-SUM_3HR-TRP3.tif:0002-0004-0583	126.371	167.12	158.24	2.115	0	1083	21119.2	117	868023	WWW	Trp-
12	C2-SUM_3HR-TRP4.tif:0002-0002-0344	67.735	159.263	139.691	38.432	0	937	10787.7	111	443387	WWW	Trp-
13	C2-SUM_3HR-TRP4.tif:0002-0003-0507	45.084	161.181	143.002	42.578	0	872	7266.68	117	298669	WWW	Trp-
14	C2-SUM_3HR-TRP4.tif:0002-0004-0922	53.891	218.127	148.313	48.506	5	830	11755.2	189	483151	WWW	Trp-
16	C2-SUM_3HR-TRP5.tif:0002-0002-0586	37.152	72.788	49.951	27.547	0	344	2704.23	58	111147	WWW	Trp-
17	C2-SUM_3HR-TRP5.tif:0002-0003-0728	107.734	243.114	274.612	26.975	0	1973	26191.7	137	1076509	WWW	Trp-
19	C2-SUM_3HR-TRP5.tif:0002-0005-0905	72.48	138.974	153.642	1.855	0	950	10072.8	82	414004	WWW	Trp-
3	C2-SUM_3HR+TRP1.tif:0002-0003-0500	98.61	546.537	416.398	92.518	22	2429	53894.3	438	2215116	WWW	Trp+
5	C2-SUM_3HR+TRP1.tif:0002-0005-0617	149.801	244.736	229.25	71.027	0	1914	36661.7	173	1506840	WWW	Trp+
6	C2-SUM_3HR+TRP1.tif:0002-0006-0838	239.555	555.971	416.778	76.051	11	2573	133186	446	5474091	WWW	Trp+
9	C2-SUM_3HR+TRP2.tif:0002-0001-0263	190.603	363.703	358.22	4.461	0	2284	69322.9	251	2849252	WWW	Trp+
10	C2-SUM_3HR+TRP2.tif:0002-0002-0451	144.838	457.504	442.783	71.322	0	2809	66263.9	291	2723523	WWW	Trp+
13	C2-SUM_3HR+TRP2.tif:0002-0005-0732	102.041	856.794	733.234	70.012	27	3173	87428.1	591	3593396	WWW	Trp+
15	C2-SUM_3HR+TRP3.tif:0002-0002-0217	105.277	241.947	272.428	3.471	0	1777	25471.4	140	1046904	WWW	Trp+
17	C2-SUM_3HR+TRP3.tif:0002-0004-0649	175.056	311.712	278.171	3.309	0	1694	54567	227	2242766	WWW	Trp+
19	C2-SUM_3HR+TRP3.tif:0002-0006-0830	46.276	352.384	271.316	100.734	15	1431	16307	264	670235	WWW	Trp+
23	C2-SUM_3HR+TRP4.tif:0002-0003-0155	93.623	588.717	478.158	80.686	8	2489	55117.3	447	2265383	WWW	Trp+
26	C2-SUM_3HR+TRP4.tif:0002-0006-0421	84.353	233.085	199.537	67.062	8	1448	19661.4	158	808105	WWW	Trp+
28	C2-SUM_3HR+TRP4.tif:0002-0008-0696	61.555	431.878	374.907	72.551	3	2377	26584.4	320.5	1092651	WWW	Trp+
34	C2-SUM_3HR+TRP5.tif:0002-0002-0307	141.407	267.917	273.705	3.139	0	1607	37885.4	173	1557134	WWW	Trp+
37	C2-SUM_3HR+TRP5.tif:0002-0005-0431	54.792	272.943	206.928	79.561	23	1402	14955	207	614668	WWW	Trp+
40	C2-SUM_3HR+TRP5.tif:0002-0008-0713	124.425	328.811	300.2	70.396	0	1897	40912.2	227	1681537	WWW	Trp+
3	C2-SUM_3hr-TRP1.tif:0002-0003-0239	149.023	471.122	402.334	3.6	0	1843	70207.8	340	2885621	YYF	Trp-
5	C2-SUM_3hr-TRP1.tif:0002-0005-0288	63.794	179.187	154.386	2.387	0	1222	11431	139	469829	YYF	Trp-
8	C2-SUM_3hr-TRP1.tif:0002-0008-0694	178.365	277.852	253.483	86.564	0	1927	49559	189	2036930	YYF	Trp-
12	C2-SUM_3HR-TRP2.tif:0002-0002-0273	62.821	222.286	176.413	66.889	0	1489	13964.2	172	573943	YYF	Trp-
14	C2-SUM_3HR-TRP2.tif:0002-0004-0492	114.717	359.234	375.759	58.982	0	2323	41210.3	215	1693790	YYF	Trp-
16	C2-SUM_3HR-TRP2.tif:0002-0006-0774	34.646	278.803	250.079	61.852	0	1508	9659.46	200.5	397015	YYF	Trp-
18	C2-SUM_3HR-TRP3.tif:0002-0001-0412	74.694	359.019	430.298	51.012	0	2902	26816.5	171.5	1102188	YYF	Trp-
19	C2-SUM_3HR-TRP3.tif:0002-0002-0426	42.846	141.486	125.508	36.438	1	865	6062.04	96	249157	YYF	Trp-
22	C2-SUM_3HR-TRP3.tif:0002-0005-0858	49.05	332.404	318.122	38.285	0	2178	16304.3	229.5	670127	YYF	Trp-
25	C2-SUM_3HR-TRP4.tif:0002-0003-0397	57.663	340.188	318.006	68.584	0	2341	19616.1	236	806246	YYF	Trp-
26	C2-SUM_3HR-TRP4.tif:0002-0004-0460	61.166	254.137	214.524	67.143	0	1637	15544.6	186	638901	YYF	Trp-
28	C2-SUM_3HR-TRP4.tif:0002-0006-0803	75.278	439.01	476.472	82.377	0	2481	33047.7	253	1358298	YYF	Trp-
30	C2-SUM_3HR-TRP5.tif:0002-0001-0868	69.438	348.372	262.025	78.125	0	1600	24190.4	288	994255	YYF	Trp-
31	C2-SUM_3HR-TRP5.tif:0002-0002-0875	59.074	268.771	225.356	2.584	0	1323	15877.3	205	652576	YYF	Trp-
3	C2-SUM_3hr+TRP1.tif:0002-0003-0260	101.944	551.605	378.588	120.096	1	1968	56232.6	466	2311223	YYF	Trp+
5	C2-SUM_3hr+TRP1.tif:0002-0005-0370	101.7	687.951	599.715	133.342	0	3251	69964.8	482.5	2875634	YYF	Trp+
7	C2-SUM_3hr+TRP1.tif:0002-0007-0468	34.719	349.138	234.946	134.67	61	1458	12121.8	271	498220	YYF	Trp+
15	C2-SUM_3hr+TRP2.tif:0002-0001-0150	101.749	958.126	586.017	134.264	40	2879	97488.4	897	4006884	YYF	Trp+
19	C2-SUM_3hr+TRP2.tif:0002-0005-0550	97.224	444.807	337.193	120.234	5	2365	43245.7	352	1777450	YYF	Trp+
21	C2-SUM_3hr+TRP2.tif:0002-0007-0897	170.92	1221.03	923.608	111.908	6	3621	208699	976	8577749	YYF	Trp+
22	C2-SUM_3hr+TRP3.tif:0002-0001-0110	156.03	610.002	440.753	140.59	0	2322	95178.4	506	3911941	YYF	Trp+
27	C2-SUM_3hr+TRP3.tif:0002-0006-0367	216.782	736.739	546.42	102.311	0	2757	159712	598	6564343	YYF	Trp+
29	C2-SUM_3hr+TRP3.tif:0002-0008-0497	110.313	1153.74	687.507	107.572	57	2934	127272	1203	5231037	YYF	Trp+
32	C2-SUM_3hr+TRP4.tif:0002-0001-0062	112.673	329.553	309.754	90.848	1	2707	37131.8	230	1526160	YYF	Trp+
33	C2-SUM_3hr+TRP4.tif:0002-0002-0512	215.444	823.481	639.474	84.902	0	2898	177414	663	7291921	YYF	Trp+
35	C2-SUM_3hr+TRP4.tif:0002-0004-0754	43.527	374.713	335.198	99.65	8	1885	16310.1	268	670362	YYF	Trp+
37	C2-SUM_3hr+TRP5.tif:0002-0001-0058	36.714	485.413	395.855	104.027	1	2111	17821.6	362	732488	YYF	Trp+
40	C2-SUM_3hr+TRP5.tif:0002-0004-0138	77.711	418.138	345.42	114.697	0	2025	32493.8	314	1335534	YYF	Trp+
44	C2-SUM_3hr+TRP5.tif:0002-0008-0419	72.893	1060.64	821.537	101.98	9	3671	77313.9	882.5	3177691	YYF	Trp+
3	C2-SUM_3HR-TRP1.tif:0002-0003-0154	112.698	226.316	218.226	2.662	0	1363	25505.3	155.5	262074	WWW	Trp-
6	C2-SUM_3HR-TRP1.tif:0002-0006-0282	40.68	242.361	195.488	2.213	0	1133	9859.29	178	101307	WWW	Trp-
9	C2-SUM_3HR-TRP1.tif:0002-0009-0305	35.327	229.499	168.315	86.141	13	1221	8107.61	176	83308	WWW	Trp-
13	C2-SUM_3HR-TRP2.tif:0002-0001-0141	60.923	364.596	269.764	80.842	33	1666	22212.2	301	228237	WWW	Trp-
16	C2-SUM_3HR-TRP2.tif:0002-0004-0230	57.03	1003.15	744.101	94.107	39	3174	57209.6	857	587845	WWW	Trp-
18	C2-SUM_3HR-TRP2.tif:0002-0006-0393	89.049	334.74	310.284	111.377	0	2281	29808.1	226	306287	WWW	Trp-
20	C2-SUM_3HR-TRP3.tif:0002-0001-0042	177.124	540.546	500.25	72.254	2	2400	95743.6	354	983793	WWW	Trp-
23	C2-SUM_3HR-TRP3.tif:0002-0004-0232	93.525	258.832	268.215	3.4	0	1741	24207.4	177	248738	WWW	Trp-
26	C2-SUM_3HR-TRP3.tif:0002-0007-0371	89.341	584.383	349.83	698.816	19	1921	52209.1	570.5	536464	WWW	Trp-
29	C2-SUM_3HR-TRP4.tif:0002-0001-0072	154.448	770.468	552.678	144.754	19	3085	118997	638	1222733	WWW	Trp-
31	C2-SUM_3HR-TRP4.tif:0002-0003-0126	86.421	307.271	338.467	4.242	0	2172	26554.7	190	272857	WWW	Trp-
33	C2-SUM_3HR-TRP4.tif:0002-0005-0287	89.633	444.189	410.118	4.986	0	2553	39813.8	319	409098	WWW	Trp-
37	C2-SUM_3HR-TRP5.tif:0002-0001-0027	142.964	352.26	326.648	89.25	0	2688	50360.6	244	517470	WWW	Trp-
40	C2-SUM_3HR-TRP5.tif:0002-0004-0218	34.549	345.983	266.45	101.791	12	1495	11953.3	244	122824	WWW	Trp-
43	C2-SUM_3HR-TRP5.tif:0002-0007-0323	82.236	346.137	382.991	4.143	0	2121	28465	220	292486	WWW	Trp-
1	C2-SUM_3HR+TRP1.tif:0002-0001-0278	31.946	338.695	316.883	63.219	0	1904	10819.8	243	444707	WWW	Trp+
2	C2-SUM_3HR+TRP1.tif:0002-0002-0310	66.203	197.448	232.467	49.16	0	1678	13071.6	111	537257	WWW	Trp+
4	C2-SUM_3HR+TRP1.tif:0002-0004-0632	51.458	245.132	242.544	52.029	0	1567	12614.1	157	518455	WWW	Trp+
6	C2-SUM_3HR+TRP2.tif:0002-0002-0084	3.82	266.809	261.601	94.537	44	1169	1019.17	139	41889	WWW	Trp+
8	C2-SUM_3HR+TRP2.tif:0002-0004-0157	2.774	262.114	236.582	46.146	44	1143	727.011	193.5	29881	WWW	Trp+
13	C2-SUM_3HR+TRP2.tif:0002-0009-0558	7.056	259.355	248.585	86.889	4	1151	1829.95	178	75213	WWW	Trp+
31	C2-SUM_3HR+TRP3.tif:0002-0001-0068	132.746	864.651	662.622	127.082	1	3075	114779	713.5	4717536	WWW	Trp+
33	C2-SUM_3HR+TRP3.tif:0002-0003-0379	56.981	289.667	234.826	88.277	0	1458	16505.6	204.5	678399	WWW	Trp+
35	C2-SUM_3HR+TRP3.tif:0002-0005-0491	92.455	381.487	379.438	4.17	0	2135	35270.3	261	1449649	WWW	Trp+
39	C2-SUM_3HR+TRP4.tif:0002-0002-0516	143.135	941.147	752.461	100.471	0	3957	134711	736	5536770	WWW	Trp+
41	C2-SUM_3HR+TRP4.tif:0002-0004-0739	85.083	644.896	588.452	96.855	0	3306	54869.5	448	2255200	WWW	Trp+
42	C2-SUM_3HR+TRP4.tif:0002-0005-0947	63.064	810.196	543.651	117.744	21	2628	51094.1	750.5	2100028	WWW	Trp+
44	C2-SUM_3HR+TRP5.tif:0002-0002-0176	61.215	438.453	390.33	4.377	0	2241	26839.8	318	275787	WWW	Trp+
47	C2-SUM_3HR+TRP5.tif:0002-0005-0252	27.736	403.218	308.664	85.738	4	1554	11183.8	307	114917	WWW	Trp+
51	C2-SUM_3HR+TRP5.tif:0002-0009-0445	39.512	391.569	297.257	88.316	0	1966	15471.8	306.5	158977	WWW	Trp+
2	C2-SUM_3HR-TRP1.tif:0002-0002-0065	110.265	506.094	395.142	118.652	0	2250	55804.3	396	573405	YYF	Trp-
4	C2-SUM_3HR-TRP1.tif:0002-0004-0227	118.245	890.497	681.668	109.416	49	3486	105297	698	1081954	YYF	Trp-
7	C2-SUM_3HR-TRP1.tif:0002-0007-0328	33.186	342.698	295.177	90.035	24	1634	11372.9	244	116860	YYF	Trp-
12	C2-SUM_3HR-TRP2.tif:0002-0002-0147	43.21	583.595	565.123	144.557	21	2364	25217.4	357.5	259116	YYF	Trp-
15	C2-SUM_3HR-TRP2.tif:0002-0005-0202	135.276	579.981	433.815	138.627	16	2181	78457.5	466.5	806173	YYF	Trp-
16	C2-SUM_3HR-TRP2.tif:0002-0006-0298	134.789	764.729	636.55	132.645	0	3234	103077	585	1059150	YYF	Trp-
21	C2-SUM_3HR-TRP3.tif:0002-0003-0092	66.47	266.351	242.139	65.051	0	1586	17704.4	194	181918	YYF	Trp-
23	C2-SUM_3HR-TRP3.tif:0002-0005-0195	95.861	473.509	368.376	214.447	1	1988	45391	383	466406	YYF	Trp-
25	C2-SUM_3HR-TRP3.tif:0002-0007-0292	77.078	262.208	238.235	79.834	0	1635	20210.5	185.5	207669	YYF	Trp-
29	C2-SUM_3HR-TRP4.tif:0002-0002-0207	185.786	664.181	656.324	68.17	0	3173	123395	423	1267921	YYF	Trp-
33	C2-SUM_3HR-TRP4.tif:0002-0006-0364	58.198	618.595	548.507	5.16	0	2642	36000.9	450	369920	YYF	Trp-
36	C2-SUM_3HR-TRP4.tif:0002-0009-0483	46.13	260.426	229.295	67.615	18	1355	12013.5	179	123442	YYF	Trp-
39	C2-SUM_3HR-TRP5.tif:0002-0003-0244	296.439	546.76	507.46	6.639	0	3399	162081	389	1665430	YYF	Trp-
42	C2-SUM_3HR-TRP5.tif:0002-0006-0346	86.324	677.902	665.945	94.199	0	3710	58518.9	439	601299	YYF	Trp-
43	C2-SUM_3HR-TRP5.tif:0002-0007-0341	85.156	860.698	638.101	108.002	44	3023	73293.4	711	753111	YYF	Trp-
1	C2-SUM_3HR+TRP1.tif:0002-0001-0086	92.26	189.367	176.916	2.25	0	1152	17471	139.5	179520	YYF	Trp+
2	C2-SUM_3HR+TRP1.tif:0002-0002-0106	41.264	173.618	164.263	59.133	0	1044	7164.18	122	73614	YYF	Trp+
3	C2-SUM_3HR+TRP1.tif:0002-0003-0227	172.161	246.003	255.414	3.527	0	1806	42352.1	160	435180	YYF	Trp+
6	C2-SUM_3HR+TRP2.tif:0002-0002-0042	32.505	333.623	350	46.117	22	1786	10844.5	219.5	111430	YYF	Trp+
8	C2-SUM_3HR+TRP2.tif:0002-0004-0216	42.724	204.654	172.911	70.223	2	1000	8743.6	153	89843	YYF	Trp+
12	C2-SUM_3HR+TRP2.tif:0002-0008-0469	94.596	364.11	351.586	51.619	0	2033	34443.3	234	353915	YYF	Trp+
15	C2-SUM_3HR+TRP3.tif:0002-0003-0118	101.019	410.681	349.521	102.746	0	1814	41486.6	287.5	426287	YYF	Trp+
16	C2-SUM_3HR+TRP3.tif:0002-0004-0124	100.824	558.281	461.617	107.812	0	2208	56288.3	420	578379	YYF	Trp+
18	C2-SUM_3HR+TRP3.tif:0002-0006-0383	66.276	581.131	523.668	112.566	12	2722	38514.7	406	395750	YYF	Trp+
20	C2-SUM_3HR+TRP4.tif:0002-0001-0069	151.042	439.416	445.977	105.947	0	2855	66370.3	284.5	681974	YYF	Trp+
21	C2-SUM_3HR+TRP4.tif:0002-0002-0120	92.649	422.618	320.509	109.045	0	1801	39155.3	330.5	402332	YYF	Trp+
24	C2-SUM_3HR+TRP4.tif:0002-0005-0450	329.334	197.296	241.259	3.352	0	1716	64976.1	117	667648	YYF	Trp+
27	C2-SUM_3HR+TRP5.tif:0002-0003-0198	67.054	531.794	446.914	68.375	12	2636	35659	409	366406	YYF	Trp+
30	C2-SUM_3HR+TRP5.tif:0002-0006-0343	87.783	651.354	591.273	71.703	17	3129	57178.1	460	587521	YYF	Trp+
33	C2-SUM_3HR+TRP5.tif:0002-0009-0458	78.246	364.716	306.119	70.428	3	1820	28537.6	265.5	293232	YYF	Trp+
2	C2-SUM_3HR-TRP1.tif:0002-0002-0177	67.176	375.105	345.944	93.812	0	2528	25197.9	251	1035664	WWW	Trp-
6	C2-SUM_3HR-TRP1.tif:0002-0006-0557	71.117	314.998	315.733	86.029	0	2591	22401.8	204	920740	WWW	Trp-
9	C2-SUM_3HR-TRP1.tif:0002-0009-0884	54.719	413.045	394.263	74.043	0	2230	22601.3	251	928938	WWW	Trp-
12	C2-SUM_3HR-TRP2.tif:0002-0002-0237	106.591	768.165	708.949	113.617	1	3845	81879.2	531	3365331	WWW	Trp-
13	C2-SUM_3HR-TRP2.tif:0002-0003-0382	142.429	400.806	378.251	114.686	0	2553	57086.4	275	2346316	WWW	Trp-
15	C2-SUM_3HR-TRP2.tif:0002-0005-0672	82.285	586.205	513.05	137.686	0	3065	48235.8	418	1982547	WWW	Trp-
16	C2-SUM_3HR-TRP3.tif:0002-0001-0169	130.872	418.822	379.423	96.797	0	2360	54812.2	290	2252844	WWW	Trp-
18	C2-SUM_3HR-TRP3.tif:0002-0003-0422	31.41	501.158	408.195	106.984	35	2203	15741.5	355	646995	WWW	Trp-
19	C2-SUM_3HR-TRP3.tif:0002-0004-0494	52.894	554.976	529.774	101.607	9	3170	29354.8	341	1206518	WWW	Trp-
21	C2-SUM_3HR-TRP4.tif:0002-0002-0541	51.75	511.102	450.037	107.764	0	2207	26449.7	357	1087114	WWW	Trp-
22	C2-SUM_3HR-TRP4.tif:0002-0003-0579	170.774	562.164	524.951	5.066	0	2594	96002.9	388	3945830	WWW	Trp-
23	C2-SUM_3HR-TRP4.tif:0002-0004-0645	43.04	420.164	292.103	157.986	12	2277	18083.9	368	743270	WWW	Trp-
25	C2-SUM_3HR-TRP5.tif:0002-0001-0143	52.188	611.516	684.42	57.951	2	3185	31914	301	1311702	WWW	Trp-
27	C2-SUM_3HR-TRP5.tif:0002-0003-0303	39.245	849.842	782.114	63.439	9	3106	33351.7	559	1370795	WWW	Trp-
31	C2-SUM_3HR-TRP5.tif:0002-0007-0772	99.657	684.73	672.018	81.34	0	3786	68237.8	448	2804654	WWW	Trp-
3	C2-SUM_3HR+TRP.tif:0002-0003-0210	84.499	749.557	564.937	120.123	0	3237	63336.7	642	2603213	WWW	Trp+
6	C2-SUM_3HR+TRP.tif:0002-0006-0497	164.302	698.162	550.322	77.021	0	2629	114709	551	4714686	WWW	Trp+
11	C2-SUM_3HR+TRP.tif:0002-0011-0876	120.508	566.225	508.475	96.447	0	2599	68234.4	389	2804513	WWW	Trp+
16	C2-SUM_3HR+TRP (2).tif:0002-0003-0361	206.466	473.51	451.087	4.951	0	2535	97763.8	318	4018205	WWW	Trp+
19	C2-SUM_3HR+TRP (2).tif:0002-0006-0561	98.27	509.329	441.117	66.99	1	2600	50051.6	377	2057179	WWW	Trp+
21	C2-SUM_3HR+TRP (2).tif:0002-0008-0858	44.987	309.841	300.979	69.992	0	2108	13938.7	206	572896	WWW	Trp+
25	C2-SUM_3HR+TRP (3).tif:0002-0002-0302	37.712	287.928	263.607	91.02	0	1726	10858.3	198	446288	WWW	Trp+
27	C2-SUM_3HR+TRP (3).tif:0002-0004-0504	55.497	393.448	356.311	97.518	3	2550	21835.3	285	897454	WWW	Trp+
29	C2-SUM_3HR+TRP (3).tif:0002-0006-0623	56.86	390.072	336.713	60.125	2	1986	22179.4	276	911598	WWW	Trp+
36	C2-SUM_3HR+TRP (4).tif:0002-0002-0205	91.92	527.297	361.969	72.199	18	1868	48468.9	451.5	1992128	WWW	Trp+
39	C2-SUM_3HR+TRP (4).tif:0002-0005-0248	46.957	349.344	275.161	68.619	0	1673	16404.2	265.5	674233	WWW	Trp+
45	C2-SUM_3HR+TRP (4).tif:0002-0011-0675	39.683	385.443	311.557	69.969	10	1626	15295.4	288	628657	WWW	Trp+
53	C2-SUM_3HR+TRP (5).tif:0002-0005-0227	55.205	543.022	487.137	85.395	11	2941	29977.7	395	1232118	WWW	Trp+
59	C2-SUM_3HR+TRP (5).tif:0002-0011-0700	68.368	568.718	468.758	79.48	7	2481	38882	436	1598097	WWW	Trp+
62	C2-SUM_3HR+TRP (5).tif:0002-0014-0830	67.784	326.855	281.303	86.279	0	1767	22155.5	225	910617	WWW	Trp+
1	C2-SUM_3HR-TRP1.tif:0002-0001-0106	75.351	434.76	394.157	100.166	3	2372	32759.5	303	1346453	YYF	Trp-
2	C2-SUM_3HR-TRP1.tif:0002-0002-0190	124.814	549.409	486.185	124.318	0	3031	68573.9	395	2818467	YYF	Trp-
5	C2-SUM_3HR-TRP1.tif:0002-0005-0532	125.252	621.375	480.708	124.939	1	2760	77828.5	502	3198840	YYF	Trp-
10	C2-SUM_3HR-TRP2.tif:0002-0002-0139	55.935	394.988	325.955	99.857	0	1763	22093.7	290	908077	YYF	Trp-
13	C2-SUM_3HR-TRP2.tif:0002-0005-0710	69.341	436.034	370.911	129.061	0	2873	30235.1	326.5	1242696	YYF	Trp-
14	C2-SUM_3HR-TRP2.tif:0002-0006-0744	87.71	505.167	441.269	97.352	0	2932	44308.4	372	1821127	YYF	Trp-
15	C2-SUM_3HR-TRP3.tif:0002-0001-0057	90.971	433.612	506.129	55.477	0	3156	39446	249	1621276	YYF	Trp-
18	C2-SUM_3HR-TRP3.tif:0002-0004-0424	107.272	592.021	616.312	57.99	0	3299	63507.2	336	2610221	YYF	Trp-
23	C2-SUM_3HR-TRP3.tif:0002-0009-0665	32.748	369.839	366.51	55.777	4	2414	12111.7	231	497803	YYF	Trp-
28	C2-SUM_3HR-TRP4.tif:0002-0002-0287	172.453	596.221	524.834	96.93	0	2612	102820	428	4226011	YYF	Trp-
29	C2-SUM_3HR-TRP4.tif:0002-0003-0384	32.384	408.705	350.786	102.197	0	2275	13235.3	310	543987	YYF	Trp-
31	C2-SUM_3HR-TRP4.tif:0002-0005-0823	72.942	643.519	580.324	100.609	1	3401	46939.6	486	1929271	YYF	Trp-
33	C2-SUM_3HR-TRP54.tif:0002-0002-0205	60.217	831.731	653.543	93.211	30	3626	50084.6	641	2058535	YYF	Trp-
36	C2-SUM_3HR-TRP54.tif:0002-0005-0441	70.509	687.571	578.009	92.314	15	3060	48479.9	509	1992580	YYF	Trp-
41	C2-SUM_3HR-TRP54.tif:0002-0010-0909	57.127	508.385	432.553	95.451	15	2438	29042.7	375	1193688	YYF	Trp-
3	C2-SUM_3HR+TRP1.tif:0002-0003-0335	85.959	436.181	370.1	125.998	0	2081	37493.5	326	1541028	YYF	Trp+
6	C2-SUM_3HR+TRP1.tif:0002-0006-0400	130.045	586.379	494.299	108.938	0	2656	76255.7	445	3134196	YYF	Trp+
11	C2-SUM_3HR+TRP1.tif:0002-0011-0652	134.132	715.802	709.875	8.756	0	4483	96012.2	479	3946214	YYF	Trp+
14	C2-SUM_3HR+TRP1.tif:0002-0014-0743	80.022	855.647	719.342	109.395	0	3734	68470.6	652	2814222	YYF	Trp+
17	C2-SUM_3HR+TRP2.tif:0002-0002-0138	130.678	648.892	566.906	139.271	0	3753	84795.6	467	3485197	YYF	Trp+
19	C2-SUM_3HR+TRP2.tif:0002-0004-0363	177.367	717.003	605.261	126.537	0	3811	127173	539	5226952	YYF	Trp+
26	C2-SUM_3HR+TRP2.tif:0002-0011-0895	234.981	636.064	564.29	6.715	0	3438	149463	458	6143103	YYF	Trp+
29	C2-SUM_3HR+TRP3.tif:0002-0003-0202	46.69	556.229	375.217	120.672	2	1738	25970.1	494	1067403	YYF	Trp+
34	C2-SUM_3HR+TRP3.tif:0002-0008-0620	43.21	490.148	392.71	123.533	27	2004	21179.5	346.5	870503	YYF	Trp+
37	C2-SUM_3HR+TRP4.tif:0002-0001-0073	120.118	1084.28	903.119	104.801	0	4878	130242	856	5353110	YYF	Trp+
39	C2-SUM_3HR+TRP4.tif:0002-0003-0436	66.616	778.638	566.73	127.295	14	3067	51869.8	665	2131910	YYF	Trp+
42	C2-SUM_3HR+TRP4.tif:0002-0006-0701	143.646	774.791	718.771	149.461	0	3644	111295	515.5	4574366	YYF	Trp+
44	C2-SUM_3HR+TRP5.tif:0002-0001-0057	33.405	426.702	352.261	175.672	2	1978	14254.1	318	585862	YYF	Trp+
46	C2-SUM_3HR+TRP5.tif:0002-0003-0225	144.692	664.253	544.264	127.619	0	3439	96112	524	3950314	YYF	Trp+
53	C2-SUM_3HR+TRP5.tif:0002-0010-0901	66.276	333.138	217.726	89.355	35	1245	22078.9	272	907467	YYF	Trp+

## Sheet: Fig3a,c
Unedited Immunoblot for Figure 3a						White light image of blot membrane
anti-FLAG
						50 kda
						37 kda
						25 kda
Unedited immunoblot for Figure 3c
anti-FLAG
						50 kDa
						37 kDa
						25 kDa ->

## Sheet: Fig3b,d
ID	Treatment	Raw	Noramlized	Value
WWW	Indolmycin	4.76996	0.945909	94.5909
WWW	Indolmycin	5.34341	1.05963	105.963
WWW	Indolmycin	4.86477	0.964711	96.4711
WWW	Indolmycin	5.19276	1.02975	102.975
YYF	Indolmycin	1.29256	0.256321	25.6321
YYF	Indolmycin	2.41386	0.478681	47.8681
YYF	Indolmycin	2.52551	0.500823	50.0823
YYF	Indolmycin	1.16606	0.231235	23.1235
YYF	Indolmycin	0.808292	0.160289	16.0289
WWW	AN3365	3.28761	0.781214	78.1214
WWW	AN3365	3.39639	0.807062	80.7062
WWW	AN3365	5.94101	1.41172	141.172
YYF	AN3365	2.25703	0.536323	53.6323
YYF	AN3365	2.61425	0.621208	62.1208
YYF	AN3365	4.25888	1.01201	101.201

## Sheet: Fig4b
Gene	Target	5' Ct	3' Ct	Treatment	Value
YtgCR	3'-1	21.8685	23.5892	UTD	0.735863
YtgCR	3'-1	22.5809	22.1937	UTD	0.798198
YtgCR	3'-1	23.1467	22.8028	UTD	0.857394
YtgCR	3'-1	27.5268	28.8737	Ind	0.245124
YtgCR	3'-1	26.4479	29.0759	Ind	0.341744
YtgCR	3'-1	26.8453	28.0684	Ind	0.325216
YtgCR	3'-1	29.9905	30.759	IFNg	0.587024
YtgCR	3'-1	28.5813	30.1068	IFNg	0.347344
YtgCR	3'-1	28.1647	29.0884	IFNg	0.527172
GroEL_1	3'-1	24.8959	25.5986	UTD	0.61441
GroEL_1	3'-1	26.3599	27.3352	UTD	0.508633
GroEL_1	3'-1	23.4185	23.8024	UTD	0.76636
GroEL_1	3'-1	27.7982	27.8273	Ind	0.980034
GroEL_1	3'-1	28.4929	28.6029	Ind	0.926544
GroEL_1	3'-1	27.8317	27.7954	Ind	1.02548
GroEL_1	3'-1	27.4687	27.2021	IFNg	1.20297
GroEL_1	3'-1	30.2846	30.5352	IFNg	0.840562
GroEL_1	3'-1	27.7329	28.1015	IFNg	0.774526
OmpA	3'-1	21.174	22.342	UTD	0.445036
OmpA	3'-1	21.267	22.349	UTD	0.472453
OmpA	3'-1	20.889	21.792	UTD	0.534995
OmpA	3'-1	24.416	25.829	Ind	0.375502
OmpA	3'-1	25.119	26.557	Ind	0.368972
OmpA	3'-1	25.729	26.798	Ind	0.476358
OmpA	3'-1	25.306	26.561	IFNg	0.419091
OmpA	3'-1	26.981	28.273	IFNg	0.408358
OmpA	3'-1	26.13	27.427	IFNg	0.406993
CTL0174	3'-1	28.302	27.91	UTD	1.31253
CTL0174	3'-1	27.788	28.38	UTD	0.663291
CTL0174	3'-1	27.802	28.025	UTD	0.856556
CTL0174	3'-1	32.802	32.143	Ind	1.57955
CTL0174	3'-1	32.636	32.245	Ind	1.31129
CTL0174	3'-1	32.677	32.565	Ind	1.08074
CTL0174	3'-1	32.01	31.516	IFNg	1.40771
CTL0174	3'-1	34.541	35.614	IFNg	0.475502
CTL0174	3'-1	34.322	33.938	IFNg	1.30484

[truncated: 20 more sheets: Fig4c, Fig5a, Fig5c, Fig5d, SFig1, SFig2b, SFig2c, SFig3a-c, SFig4a, SFig4b, SFig4c, SFig4d, SFig4e, SFig4h,i, SFig5a, SFig5b, SFig6, SFig7, SFig8, Reference Blots for GroEL]
